# Supplementary material for: Objective measurement of tinnitus using functional near-infrared spectroscopy and machine learning
Source: PLoS One. 2020 Nov 18;15(11):e0241695. doi: 10.1371/journal.pone.0241695 (PMC7673524; doi:10.1371/journal.pone.0241695)
Supplement: S1 Dataset — (XLSX) [file pone.0241695.s003.xlsx]

## Sheet: Audio
Chroma	Condition	Value	Id	group	chans	regions	THI	loud	annoy	duration
hbo	Audio	0.582914	1	C	1	1	0	0	0	0
hbr	Audio	0.539376	1	C	1	1	0	0	0	0
hbo	Audio	26.0249	1	C	2		0	0	0	0
hbr	Audio	5.19721	1	C	2		0	0	0	0
hbo	Audio	-0.82525	1	C	3	1	0	0	0	0
hbr	Audio	-0.465033	1	C	3	1	0	0	0	0
hbo	Audio	-0.518393	1	C	4	1	0	0	0	0
hbr	Audio	0.0103013	1	C	4	1	0	0	0	0
hbo	Audio	-0.0419588	1	C	5	1	0	0	0	0
hbr	Audio	-0.0173651	1	C	5	1	0	0	0	0
hbo	Audio		1	C	6	1	0	0	0	0
hbr	Audio		1	C	6	1	0	0	0	0			chans: channel numbers
hbo	Audio	-0.188832	1	C	7	1	0	0	0	0			regions: 1 frontal, 2 left tempral, 3 occipital, 4 right temporal
hbr	Audio	0.0546208	1	C	7	1	0	0	0	0
hbo	Audio		1	C	8	1	0	0	0	0
hbr	Audio		1	C	8	1	0	0	0	0
hbo	Audio	-1.27648	1	C	9	2	0	0	0	0
hbr	Audio	-0.178264	1	C	9	2	0	0	0	0
hbo	Audio	4.14347	1	C	10	2	0	0	0	0
hbr	Audio	0.39829	1	C	10	2	0	0	0	0
hbo	Audio	4.92506	1	C	11	2	0	0	0	0
hbr	Audio	0.499376	1	C	11	2	0	0	0	0
hbo	Audio	3.07074	1	C	12		0	0	0	0
hbr	Audio	0.366564	1	C	12		0	0	0	0
hbo	Audio	0.399049	1	C	13	2	0	0	0	0
hbr	Audio	-0.323161	1	C	13	2	0	0	0	0
hbo	Audio	5.61703	1	C	14	2	0	0	0	0
hbr	Audio	-0.490136	1	C	14	2	0	0	0	0
hbo	Audio	5.50814	1	C	15		0	0	0	0
hbr	Audio	0.00672521	1	C	15		0	0	0	0
hbo	Audio	0.288275	1	C	16	2	0	0	0	0
hbr	Audio	-0.102808	1	C	16	2	0	0	0	0
hbo	Audio	7.41288	1	C	17	2	0	0	0	0
hbr	Audio	0.100752	1	C	17	2	0	0	0	0
hbo	Audio	8.09878	1	C	18	2	0	0	0	0
hbr	Audio	1.36992	1	C	18	2	0	0	0	0
hbo	Audio	5.18367	1	C	19		0	0	0	0
hbr	Audio	0.813691	1	C	19		0	0	0	0
hbo	Audio		1	C	20	3	0	0	0	0
hbr	Audio		1	C	20	3	0	0	0	0
hbo	Audio	3.9185	1	C	21	3	0	0	0	0
hbr	Audio	1.12121	1	C	21	3	0	0	0	0
hbo	Audio	91.2792	1	C	22		0	0	0	0
hbr	Audio	14.7529	1	C	22		0	0	0	0
hbo	Audio	4.29834	1	C	23	3	0	0	0	0
hbr	Audio	1.20608	1	C	23	3	0	0	0	0
hbo	Audio	9.31648	1	C	24	3	0	0	0	0
hbr	Audio	1.44719	1	C	24	3	0	0	0	0
hbo	Audio	5.18802	1	C	25	3	0	0	0	0
hbr	Audio	1.52093	1	C	25	3	0	0	0	0
hbo	Audio		1	C	26	1	0	0	0	0
hbr	Audio		1	C	26	1	0	0	0	0
hbo	Audio	-0.188832	1	C	27	1	0	0	0	0
hbr	Audio	0.0546208	1	C	27	1	0	0	0	0
hbo	Audio	-0.972581	1	C	28	1	0	0	0	0
hbr	Audio	0.296145	1	C	28	1	0	0	0	0
hbo	Audio		1	C	29	1	0	0	0	0
hbr	Audio		1	C	29	1	0	0	0	0
hbo	Audio	1.23919	1	C	30	4	0	0	0	0
hbr	Audio	0.138768	1	C	30	4	0	0	0	0
hbo	Audio	2.21627	1	C	31	4	0	0	0	0
hbr	Audio	-0.225134	1	C	31	4	0	0	0	0
hbo	Audio	3.2292	1	C	32	4	0	0	0	0
hbr	Audio	-0.0584929	1	C	32	4	0	0	0	0
hbo	Audio	1.9775	1	C	33		0	0	0	0
hbr	Audio	1.41702	1	C	33		0	0	0	0
hbo	Audio	2.57762	1	C	34	4	0	0	0	0
hbr	Audio	0.369547	1	C	34	4	0	0	0	0
hbo	Audio		1	C	35	4	0	0	0	0
hbr	Audio		1	C	35	4	0	0	0	0
hbo	Audio	-62.2714	1	C	36		0	0	0	0
hbr	Audio	-34.9816	1	C	36		0	0	0	0
hbo	Audio	1.84043	1	C	37	4	0	0	0	0
hbr	Audio	0.482054	1	C	37	4	0	0	0	0
hbo	Audio	6.96628	1	C	38	4	0	0	0	0
hbr	Audio	-0.426502	1	C	38	4	0	0	0	0
hbo	Audio	7.4907	1	C	39	4	0	0	0	0
hbr	Audio	0.579709	1	C	39	4	0	0	0	0
hbo	Audio	4.16013	1	C	40		0	0	0	0
hbr	Audio	-0.569873	1	C	40		0	0	0	0
hbo	Audio	6.26171	1	C	41	3	0	0	0	0
hbr	Audio	1.79168	1	C	41	3	0	0	0	0
hbo	Audio	3.41755	1	C	42	3	0	0	0	0
hbr	Audio	0.958935	1	C	42	3	0	0	0	0
hbo	Audio	-1.17594	2	C	1	1	0	0	0	0
hbr	Audio	-0.643488	2	C	1	1	0	0	0	0
hbo	Audio	-1.95771	2	C	2		0	0	0	0
hbr	Audio	-0.661256	2	C	2		0	0	0	0
hbo	Audio	-0.444492	2	C	3	1	0	0	0	0
hbr	Audio	-0.139364	2	C	3	1	0	0	0	0
hbo	Audio	-1.87072	2	C	4	1	0	0	0	0
hbr	Audio	-0.303025	2	C	4	1	0	0	0	0
hbo	Audio	0.040321	2	C	5	1	0	0	0	0
hbr	Audio	-0.298047	2	C	5	1	0	0	0	0
hbo	Audio	-0.472346	2	C	6	1	0	0	0	0
hbr	Audio	-0.091761	2	C	6	1	0	0	0	0
hbo	Audio	-0.182026	2	C	7	1	0	0	0	0
hbr	Audio	-0.0761268	2	C	7	1	0	0	0	0
hbo	Audio	-0.169579	2	C	8	1	0	0	0	0
hbr	Audio	0.0468046	2	C	8	1	0	0	0	0
hbo	Audio	-3.17419	2	C	9	2	0	0	0	0
hbr	Audio	-1.95819	2	C	9	2	0	0	0	0
hbo	Audio	1.15973	2	C	10	2	0	0	0	0
hbr	Audio	-0.137953	2	C	10	2	0	0	0	0
hbo	Audio	0.923361	2	C	11	2	0	0	0	0
hbr	Audio	0.185738	2	C	11	2	0	0	0	0
hbo	Audio	2.9692	2	C	12		0	0	0	0
hbr	Audio	-1.00316	2	C	12		0	0	0	0
hbo	Audio	-0.662474	2	C	13	2	0	0	0	0
hbr	Audio	-0.565775	2	C	13	2	0	0	0	0
hbo	Audio	1.43821	2	C	14	2	0	0	0	0
hbr	Audio	-0.226322	2	C	14	2	0	0	0	0
hbo	Audio	-0.489246	2	C	15		0	0	0	0
hbr	Audio	-0.979091	2	C	15		0	0	0	0
hbo	Audio	1.39987	2	C	16	2	0	0	0	0
hbr	Audio	-0.472676	2	C	16	2	0	0	0	0
hbo	Audio	0.823627	2	C	17	2	0	0	0	0
hbr	Audio	0.166466	2	C	17	2	0	0	0	0
hbo	Audio	0.460414	2	C	18	2	0	0	0	0
hbr	Audio	0.252684	2	C	18	2	0	0	0	0
hbo	Audio	-0.580242	2	C	19		0	0	0	0
hbr	Audio	0.277955	2	C	19		0	0	0	0
hbo	Audio	-0.382423	2	C	20	3	0	0	0	0
hbr	Audio	0.119092	2	C	20	3	0	0	0	0
hbo	Audio	0.105775	2	C	21	3	0	0	0	0
hbr	Audio	0.197097	2	C	21	3	0	0	0	0
hbo	Audio	-53.7727	2	C	22		0	0	0	0
hbr	Audio	-25.5577	2	C	22		0	0	0	0
hbo	Audio	-0.241615	2	C	23	3	0	0	0	0
hbr	Audio	0.122984	2	C	23	3	0	0	0	0
hbo	Audio	-0.282928	2	C	24	3	0	0	0	0
hbr	Audio	0.491412	2	C	24	3	0	0	0	0
hbo	Audio	-0.00544392	2	C	25	3	0	0	0	0
hbr	Audio	0.0300736	2	C	25	3	0	0	0	0
hbo	Audio	-0.494391	2	C	26	1	0	0	0	0
hbr	Audio	-0.0960436	2	C	26	1	0	0	0	0
hbo	Audio	-0.182026	2	C	27	1	0	0	0	0
hbr	Audio	-0.0761268	2	C	27	1	0	0	0	0
hbo	Audio	-0.265909	2	C	28	1	0	0	0	0
hbr	Audio	0.0275091	2	C	28	1	0	0	0	0
hbo	Audio	-0.169464	2	C	29	1	0	0	0	0
hbr	Audio	0.046773	2	C	29	1	0	0	0	0
hbo	Audio	-0.344082	2	C	30	4	0	0	0	0
hbr	Audio	-0.896849	2	C	30	4	0	0	0	0
hbo	Audio	-0.00541407	2	C	31	4	0	0	0	0
hbr	Audio	-0.29467	2	C	31	4	0	0	0	0
hbo	Audio	1.04675	2	C	32	4	0	0	0	0
hbr	Audio	0.0569428	2	C	32	4	0	0	0	0
hbo	Audio	-1.01427	2	C	33		0	0	0	0
hbr	Audio	-0.42933	2	C	33		0	0	0	0
hbo	Audio	0.406984	2	C	34	4	0	0	0	0
hbr	Audio	-0.450059	2	C	34	4	0	0	0	0
hbo	Audio	0.634007	2	C	35	4	0	0	0	0
hbr	Audio	-0.0615136	2	C	35	4	0	0	0	0
hbo	Audio	-20.6328	2	C	36		0	0	0	0
hbr	Audio	-11.294	2	C	36		0	0	0	0
hbo	Audio	0.377108	2	C	37	4	0	0	0	0
hbr	Audio	-0.0341837	2	C	37	4	0	0	0	0
hbo	Audio	0.76739	2	C	38	4	0	0	0	0
hbr	Audio	0.105404	2	C	38	4	0	0	0	0
hbo	Audio	0.980235	2	C	39	4	0	0	0	0
hbr	Audio	0.610722	2	C	39	4	0	0	0	0
hbo	Audio	-0.282144	2	C	40		0	0	0	0
hbr	Audio	0.103463	2	C	40		0	0	0	0
hbo	Audio	0.169027	2	C	41	3	0	0	0	0
hbr	Audio	0.314959	2	C	41	3	0	0	0	0
hbo	Audio	-0.192105	2	C	42	3	0	0	0	0
hbr	Audio	0.0977832	2	C	42	3	0	0	0	0
hbo	Audio	0.306409	4	C	1	1	0	0	0	0
hbr	Audio	0.0555102	4	C	1	1	0	0	0	0
hbo	Audio	4.593	4	C	2		0	0	0	0
hbr	Audio	0.841752	4	C	2		0	0	0	0
hbo	Audio	2.2187	4	C	3	1	0	0	0	0
hbr	Audio	-0.0819554	4	C	3	1	0	0	0	0
hbo	Audio	0.384362	4	C	4	1	0	0	0	0
hbr	Audio	0.140848	4	C	4	1	0	0	0	0
hbo	Audio	0.945676	4	C	5	1	0	0	0	0
hbr	Audio	0.294259	4	C	5	1	0	0	0	0
hbo	Audio	-0.0559734	4	C	6	1	0	0	0	0
hbr	Audio	0.0456629	4	C	6	1	0	0	0	0
hbo	Audio	-0.441647	4	C	7	1	0	0	0	0
hbr	Audio	0.0777087	4	C	7	1	0	0	0	0
hbo	Audio	-0.373238	4	C	8	1	0	0	0	0
hbr	Audio	0.28787	4	C	8	1	0	0	0	0
hbo	Audio	2.91731	4	C	9	2	0	0	0	0
hbr	Audio	-1.5467	4	C	9	2	0	0	0	0
hbo	Audio	0.538103	4	C	10	2	0	0	0	0
hbr	Audio	-1.59309	4	C	10	2	0	0	0	0
hbo	Audio	-0.0745517	4	C	11	2	0	0	0	0
hbr	Audio	-0.585816	4	C	11	2	0	0	0	0
hbo	Audio	2.58865	4	C	12		0	0	0	0
hbr	Audio	-1.66912	4	C	12		0	0	0	0
hbo	Audio	0.339048	4	C	13	2	0	0	0	0
hbr	Audio	-0.855006	4	C	13	2	0	0	0	0
hbo	Audio	2.61867	4	C	14	2	0	0	0	0
hbr	Audio	-1.43066	4	C	14	2	0	0	0	0
hbo	Audio	-3.49313	4	C	15		0	0	0	0
hbr	Audio	-3.58254	4	C	15		0	0	0	0
hbo	Audio	4.58971	4	C	16	2	0	0	0	0
hbr	Audio	-1.86538	4	C	16	2	0	0	0	0
hbo	Audio	-0.176107	4	C	17	2	0	0	0	0
hbr	Audio	-0.30763	4	C	17	2	0	0	0	0
hbo	Audio	-0.115121	4	C	18	2	0	0	0	0
hbr	Audio	-1.10687	4	C	18	2	0	0	0	0
hbo	Audio		4	C	19		0	0	0	0
hbr	Audio		4	C	19		0	0	0	0
hbo	Audio	-0.0411969	4	C	20	3	0	0	0	0
hbr	Audio	-0.206355	4	C	20	3	0	0	0	0
hbo	Audio	0.913176	4	C	21	3	0	0	0	0
hbr	Audio	-0.362396	4	C	21	3	0	0	0	0
hbo	Audio	39.0972	4	C	22		0	0	0	0
hbr	Audio	-2.58874	4	C	22		0	0	0	0
hbo	Audio	-0.5685	4	C	23	3	0	0	0	0
hbr	Audio	-0.140896	4	C	23	3	0	0	0	0
hbo	Audio	1.45639	4	C	24	3	0	0	0	0
hbr	Audio	-1.19406	4	C	24	3	0	0	0	0
hbo	Audio	-1.8466	4	C	25	3	0	0	0	0
hbr	Audio	-2.92903	4	C	25	3	0	0	0	0
hbo	Audio	-0.0585857	4	C	26	1	0	0	0	0
hbr	Audio	0.0477941	4	C	26	1	0	0	0	0
hbo	Audio	-0.441647	4	C	27	1	0	0	0	0
hbr	Audio	0.0777087	4	C	27	1	0	0	0	0
hbo	Audio	0.942375	4	C	28	1	0	0	0	0
hbr	Audio	-0.0626789	4	C	28	1	0	0	0	0
hbo	Audio	-0.372986	4	C	29	1	0	0	0	0
hbr	Audio	0.287676	4	C	29	1	0	0	0	0
hbo	Audio	2.75281	4	C	30	4	0	0	0	0
hbr	Audio	-1.98992	4	C	30	4	0	0	0	0
hbo	Audio	2.23219	4	C	31	4	0	0	0	0
hbr	Audio	-1.84056	4	C	31	4	0	0	0	0
hbo	Audio	0.420162	4	C	32	4	0	0	0	0
hbr	Audio	-0.0911933	4	C	32	4	0	0	0	0
hbo	Audio		4	C	33		0	0	0	0
hbr	Audio		4	C	33		0	0	0	0
hbo	Audio	0.914347	4	C	34	4	0	0	0	0
hbr	Audio	-0.493459	4	C	34	4	0	0	0	0
hbo	Audio	0.419566	4	C	35	4	0	0	0	0
hbr	Audio	-0.0183713	4	C	35	4	0	0	0	0
hbo	Audio	-0.327133	4	C	36		0	0	0	0
hbr	Audio	0.585483	4	C	36		0	0	0	0
hbo	Audio	0.255037	4	C	37	4	0	0	0	0
hbr	Audio	0.178825	4	C	37	4	0	0	0	0
hbo	Audio	-1.04799	4	C	38	4	0	0	0	0
hbr	Audio	0.410877	4	C	38	4	0	0	0	0
hbo	Audio	0.159023	4	C	39	4	0	0	0	0
hbr	Audio	-0.0779308	4	C	39	4	0	0	0	0
hbo	Audio		4	C	40		0	0	0	0
hbr	Audio		4	C	40		0	0	0	0
hbo	Audio	1.45924	4	C	41	3	0	0	0	0
hbr	Audio	-0.579104	4	C	41	3	0	0	0	0
hbo	Audio	-0.452007	4	C	42	3	0	0	0	0
hbr	Audio	-0.112024	4	C	42	3	0	0	0	0
hbo	Audio	-0.769308	5	C	1	1	0	0	0	0
hbr	Audio	0.174626	5	C	1	1	0	0	0	0
hbo	Audio	11.1903	5	C	2		0	0	0	0
hbr	Audio	1.94199	5	C	2		0	0	0	0
hbo	Audio	-0.0590572	5	C	3	1	0	0	0	0
hbr	Audio	0.406916	5	C	3	1	0	0	0	0
hbo	Audio	0.759674	5	C	4	1	0	0	0	0
hbr	Audio	0.16073	5	C	4	1	0	0	0	0
hbo	Audio	-2.22041	5	C	5	1	0	0	0	0
hbr	Audio	0.161691	5	C	5	1	0	0	0	0
hbo	Audio	0.253599	5	C	6	1	0	0	0	0
hbr	Audio	0.250557	5	C	6	1	0	0	0	0
hbo	Audio	0.492021	5	C	7	1	0	0	0	0
hbr	Audio	0.0113603	5	C	7	1	0	0	0	0
hbo	Audio	0.505596	5	C	8	1	0	0	0	0
hbr	Audio	-0.0519716	5	C	8	1	0	0	0	0
hbo	Audio	1.05332	5	C	9	2	0	0	0	0
hbr	Audio	-2.01332	5	C	9	2	0	0	0	0
hbo	Audio	2.41361	5	C	10	2	0	0	0	0
hbr	Audio	-2.01847	5	C	10	2	0	0	0	0
hbo	Audio	3.66635	5	C	11	2	0	0	0	0
hbr	Audio	-0.245128	5	C	11	2	0	0	0	0
hbo	Audio	3.4559	5	C	12		0	0	0	0
hbr	Audio	-0.681576	5	C	12		0	0	0	0
hbo	Audio	1.98347	5	C	13	2	0	0	0	0
hbr	Audio	-0.549405	5	C	13	2	0	0	0	0
hbo	Audio	6.27388	5	C	14	2	0	0	0	0
hbr	Audio	-0.698604	5	C	14	2	0	0	0	0
hbo	Audio	-28.6827	5	C	15		0	0	0	0
hbr	Audio	-14.7393	5	C	15		0	0	0	0
hbo	Audio	2.84005	5	C	16	2	0	0	0	0
hbr	Audio	-0.190214	5	C	16	2	0	0	0	0
hbo	Audio	5.51822	5	C	17	2	0	0	0	0
hbr	Audio	0.218518	5	C	17	2	0	0	0	0
hbo	Audio	4.58558	5	C	18	2	0	0	0	0
hbr	Audio	0.47454	5	C	18	2	0	0	0	0
hbo	Audio	4.25999	5	C	19		0	0	0	0
hbr	Audio	0.79145	5	C	19		0	0	0	0
hbo	Audio	4.11744	5	C	20	3	0	0	0	0
hbr	Audio	0.555228	5	C	20	3	0	0	0	0
hbo	Audio	4.15229	5	C	21	3	0	0	0	0
hbr	Audio	0.0449388	5	C	21	3	0	0	0	0
hbo	Audio	-390.221	5	C	22		0	0	0	0
hbr	Audio	-296.779	5	C	22		0	0	0	0
hbo	Audio	3.95851	5	C	23	3	0	0	0	0
hbr	Audio	0.795867	5	C	23	3	0	0	0	0
hbo	Audio	7.62767	5	C	24	3	0	0	0	0
hbr	Audio	0.590192	5	C	24	3	0	0	0	0
hbo	Audio	6.24495	5	C	25	3	0	0	0	0
hbr	Audio	1.28428	5	C	25	3	0	0	0	0
hbo	Audio	0.265435	5	C	26	1	0	0	0	0
hbr	Audio	0.262251	5	C	26	1	0	0	0	0
hbo	Audio	0.492021	5	C	27	1	0	0	0	0
hbr	Audio	0.0113603	5	C	27	1	0	0	0	0
hbo	Audio	-2.40595	5	C	28	1	0	0	0	0
hbr	Audio	-0.791141	5	C	28	1	0	0	0	0
hbo	Audio	0.505255	5	C	29	1	0	0	0	0
hbr	Audio	-0.0519365	5	C	29	1	0	0	0	0
hbo	Audio	1.96305	5	C	30	4	0	0	0	0
hbr	Audio	0.530768	5	C	30	4	0	0	0	0
hbo	Audio	0.0134222	5	C	31	4	0	0	0	0
hbr	Audio	0.86923	5	C	31	4	0	0	0	0
hbo	Audio	5.4934	5	C	32	4	0	0	0	0
hbr	Audio	1.52948	5	C	32	4	0	0	0	0
hbo	Audio	1.40543	5	C	33		0	0	0	0
hbr	Audio	-1.45829	5	C	33		0	0	0	0
hbo	Audio	-0.619408	5	C	34	4	0	0	0	0
hbr	Audio	-0.456641	5	C	34	4	0	0	0	0
hbo	Audio	0.864641	5	C	35	4	0	0	0	0
hbr	Audio	0.637097	5	C	35	4	0	0	0	0
hbo	Audio	35.1444	5	C	36		0	0	0	0
hbr	Audio	43.8023	5	C	36		0	0	0	0
hbo	Audio	0.0685292	5	C	37	4	0	0	0	0
hbr	Audio	-0.161236	5	C	37	4	0	0	0	0
hbo	Audio	2.54695	5	C	38	4	0	0	0	0
hbr	Audio	0.599542	5	C	38	4	0	0	0	0
hbo	Audio	4.77424	5	C	39	4	0	0	0	0
hbr	Audio	-0.584111	5	C	39	4	0	0	0	0
hbo	Audio	1.47943	5	C	40		0	0	0	0
hbr	Audio	-0.553696	5	C	40		0	0	0	0
hbo	Audio	6.6353	5	C	41	3	0	0	0	0
hbr	Audio	0.0718117	5	C	41	3	0	0	0	0
hbo	Audio	3.14735	5	C	42	3	0	0	0	0
hbr	Audio	0.632783	5	C	42	3	0	0	0	0
hbo	Audio	-0.633842	6	C	1	1	0	0	0	0
hbr	Audio	3.13679	6	C	1	1	0	0	0	0
hbo	Audio	-9.25571	6	C	2		0	0	0	0
hbr	Audio	-1.5559	6	C	2		0	0	0	0
hbo	Audio	-0.0112946	6	C	3	1	0	0	0	0
hbr	Audio	0.299343	6	C	3	1	0	0	0	0
hbo	Audio	0.859904	6	C	4	1	0	0	0	0
hbr	Audio	1.54937	6	C	4	1	0	0	0	0
hbo	Audio	0.531285	6	C	5	1	0	0	0	0
hbr	Audio	-0.730266	6	C	5	1	0	0	0	0
hbo	Audio	-0.0573975	6	C	6	1	0	0	0	0
hbr	Audio	0.387766	6	C	6	1	0	0	0	0
hbo	Audio	0.320494	6	C	7	1	0	0	0	0
hbr	Audio	-0.165077	6	C	7	1	0	0	0	0
hbo	Audio	0.0823144	6	C	8	1	0	0	0	0
hbr	Audio	-0.593487	6	C	8	1	0	0	0	0
hbo	Audio	-2.13333	6	C	9	2	0	0	0	0
hbr	Audio	-0.403124	6	C	9	2	0	0	0	0
hbo	Audio	-1.2932	6	C	10	2	0	0	0	0
hbr	Audio	-1.3834	6	C	10	2	0	0	0	0
hbo	Audio	1.07345	6	C	11	2	0	0	0	0
hbr	Audio	-0.296585	6	C	11	2	0	0	0	0
hbo	Audio	-1.63034	6	C	12		0	0	0	0
hbr	Audio	0.0500417	6	C	12		0	0	0	0
hbo	Audio		6	C	13	2	0	0	0	0
hbr	Audio		6	C	13	2	0	0	0	0
hbo	Audio	0.502147	6	C	14	2	0	0	0	0
hbr	Audio	-0.010686	6	C	14	2	0	0	0	0
hbo	Audio	-5.00009	6	C	15		0	0	0	0
hbr	Audio	1.56197	6	C	15		0	0	0	0
hbo	Audio	0.923952	6	C	16	2	0	0	0	0
hbr	Audio	-0.0521672	6	C	16	2	0	0	0	0
hbo	Audio	0.392143	6	C	17	2	0	0	0	0
hbr	Audio	-0.573969	6	C	17	2	0	0	0	0
hbo	Audio	0.20544	6	C	18	2	0	0	0	0
hbr	Audio	-0.707725	6	C	18	2	0	0	0	0
hbo	Audio	0.197925	6	C	19		0	0	0	0
hbr	Audio	-0.0374042	6	C	19		0	0	0	0
hbo	Audio	0.0148865	6	C	20	3	0	0	0	0
hbr	Audio	-0.489245	6	C	20	3	0	0	0	0
hbo	Audio	0.0816181	6	C	21	3	0	0	0	0
hbr	Audio	-0.296722	6	C	21	3	0	0	0	0
hbo	Audio	-89.7682	6	C	22		0	0	0	0
hbr	Audio	7.2763	6	C	22		0	0	0	0
hbo	Audio	0.0647013	6	C	23	3	0	0	0	0
hbr	Audio	-0.173026	6	C	23	3	0	0	0	0
hbo	Audio	0.135962	6	C	24	3	0	0	0	0
hbr	Audio	-0.252004	6	C	24	3	0	0	0	0
hbo	Audio	0.407899	6	C	25	3	0	0	0	0
hbr	Audio	-0.0726673	6	C	25	3	0	0	0	0
hbo	Audio	-0.0600763	6	C	26	1	0	0	0	0
hbr	Audio	0.405863	6	C	26	1	0	0	0	0
hbo	Audio	0.320494	6	C	27	1	0	0	0	0
hbr	Audio	-0.165077	6	C	27	1	0	0	0	0
hbo	Audio	1.36933	6	C	28	1	0	0	0	0
hbr	Audio	-0.746428	6	C	28	1	0	0	0	0
hbo	Audio	0.0822588	6	C	29	1	0	0	0	0
hbr	Audio	-0.593086	6	C	29	1	0	0	0	0
hbo	Audio	-0.133999	6	C	30	4	0	0	0	0
hbr	Audio	0.942725	6	C	30	4	0	0	0	0
hbo	Audio	-2.21322	6	C	31	4	0	0	0	0
hbr	Audio	1.13849	6	C	31	4	0	0	0	0
hbo	Audio	-0.941934	6	C	32	4	0	0	0	0
hbr	Audio	0.424745	6	C	32	4	0	0	0	0
hbo	Audio	-0.956293	6	C	33		0	0	0	0
hbr	Audio	0.324727	6	C	33		0	0	0	0
hbo	Audio	-0.412473	6	C	34	4	0	0	0	0
hbr	Audio	0.709611	6	C	34	4	0	0	0	0
hbo	Audio	-1.49819	6	C	35	4	0	0	0	0
hbr	Audio	-0.0380401	6	C	35	4	0	0	0	0
hbo	Audio	-21.0113	6	C	36		0	0	0	0
hbr	Audio	-10.9646	6	C	36		0	0	0	0
hbo	Audio	-1.17544	6	C	37	4	0	0	0	0
hbr	Audio	0.127441	6	C	37	4	0	0	0	0
hbo	Audio	-1.47615	6	C	38	4	0	0	0	0
hbr	Audio	0.0293141	6	C	38	4	0	0	0	0
hbo	Audio	-1.44629	6	C	39	4	0	0	0	0
hbr	Audio	0.29118	6	C	39	4	0	0	0	0
hbo	Audio	0.361113	6	C	40		0	0	0	0
hbr	Audio	-0.053234	6	C	40		0	0	0	0
hbo	Audio	0.130425	6	C	41	3	0	0	0	0
hbr	Audio	-0.474158	6	C	41	3	0	0	0	0
hbo	Audio	0.0514432	6	C	42	3	0	0	0	0
hbr	Audio	-0.137571	6	C	42	3	0	0	0	0
hbo	Audio	0.52802	7	C	1	1	0	0	0	0
hbr	Audio	0.0572965	7	C	1	1	0	0	0	0
hbo	Audio	2.70255	7	C	2		0	0	0	0
hbr	Audio	0.216723	7	C	2		0	0	0	0
hbo	Audio	-0.392011	7	C	3	1	0	0	0	0
hbr	Audio	-0.284847	7	C	3	1	0	0	0	0
hbo	Audio	-0.138775	7	C	4	1	0	0	0	0
hbr	Audio	-0.0192228	7	C	4	1	0	0	0	0
hbo	Audio	0.393623	7	C	5	1	0	0	0	0
hbr	Audio	-0.352056	7	C	5	1	0	0	0	0
hbo	Audio	-0.231333	7	C	6	1	0	0	0	0
hbr	Audio	-0.181231	7	C	6	1	0	0	0	0
hbo	Audio	-0.108329	7	C	7	1	0	0	0	0
hbr	Audio	0.11025	7	C	7	1	0	0	0	0
hbo	Audio	-0.153355	7	C	8	1	0	0	0	0
hbr	Audio	0.143956	7	C	8	1	0	0	0	0
hbo	Audio	0.75739	7	C	9	2	0	0	0	0
hbr	Audio	0.355737	7	C	9	2	0	0	0	0
hbo	Audio	2.0034	7	C	10	2	0	0	0	0
hbr	Audio	0.798361	7	C	10	2	0	0	0	0
hbo	Audio	0.786633	7	C	11	2	0	0	0	0
hbr	Audio	0.549429	7	C	11	2	0	0	0	0
hbo	Audio	1.40793	7	C	12		0	0	0	0
hbr	Audio	0.608218	7	C	12		0	0	0	0
hbo	Audio	1.16531	7	C	13	2	0	0	0	0
hbr	Audio	0.41146	7	C	13	2	0	0	0	0
hbo	Audio	1.622	7	C	14	2	0	0	0	0
hbr	Audio	0.432432	7	C	14	2	0	0	0	0
hbo	Audio	-1.71163	7	C	15		0	0	0	0
hbr	Audio	-0.358294	7	C	15		0	0	0	0
hbo	Audio	-0.5232	7	C	16	2	0	0	0	0
hbr	Audio	0.00868489	7	C	16	2	0	0	0	0
hbo	Audio	1.12301	7	C	17	2	0	0	0	0
hbr	Audio	0.0749331	7	C	17	2	0	0	0	0
hbo	Audio	0.289004	7	C	18	2	0	0	0	0
hbr	Audio	-0.135497	7	C	18	2	0	0	0	0
hbo	Audio	0.460723	7	C	19		0	0	0	0
hbr	Audio	0.119995	7	C	19		0	0	0	0
hbo	Audio	0.341992	7	C	20	3	0	0	0	0
hbr	Audio	0.108929	7	C	20	3	0	0	0	0
hbo	Audio	0.624778	7	C	21	3	0	0	0	0
hbr	Audio	-0.0621117	7	C	21	3	0	0	0	0
hbo	Audio	5.98259	7	C	22		0	0	0	0
hbr	Audio	-1.3446	7	C	22		0	0	0	0
hbo	Audio	0.81107	7	C	23	3	0	0	0	0
hbr	Audio	-0.161169	7	C	23	3	0	0	0	0
hbo	Audio	0.688302	7	C	24	3	0	0	0	0
hbr	Audio	-0.0868078	7	C	24	3	0	0	0	0
hbo	Audio	0.476826	7	C	25	3	0	0	0	0
hbr	Audio	-0.0354798	7	C	25	3	0	0	0	0
hbo	Audio	-0.24213	7	C	26	1	0	0	0	0
hbr	Audio	-0.189689	7	C	26	1	0	0	0	0
hbo	Audio	-0.108329	7	C	27	1	0	0	0	0
hbr	Audio	0.11025	7	C	27	1	0	0	0	0
hbo	Audio	1.19234	7	C	28	1	0	0	0	0
hbr	Audio	-0.223756	7	C	28	1	0	0	0	0
hbo	Audio	-0.153251	7	C	29	1	0	0	0	0
hbr	Audio	0.143859	7	C	29	1	0	0	0	0
hbo	Audio	0.324061	7	C	30	4	0	0	0	0
hbr	Audio	0.186142	7	C	30	4	0	0	0	0
hbo	Audio	0.563009	7	C	31	4	0	0	0	0
hbr	Audio	0.0192515	7	C	31	4	0	0	0	0
hbo	Audio	0.858829	7	C	32	4	0	0	0	0
hbr	Audio	-0.0581919	7	C	32	4	0	0	0	0
hbo	Audio	0.915043	7	C	33		0	0	0	0
hbr	Audio	-0.0224874	7	C	33		0	0	0	0
hbo	Audio	0.0280082	7	C	34	4	0	0	0	0
hbr	Audio	0.0512239	7	C	34	4	0	0	0	0
hbo	Audio	0.236167	7	C	35	4	0	0	0	0
hbr	Audio	-0.10035	7	C	35	4	0	0	0	0
hbo	Audio	-0.811656	7	C	36		0	0	0	0
hbr	Audio	0.001832	7	C	36		0	0	0	0
hbo	Audio	0.608373	7	C	37	4	0	0	0	0
hbr	Audio	0.0337308	7	C	37	4	0	0	0	0
hbo	Audio	1.10099	7	C	38	4	0	0	0	0
hbr	Audio	0.184646	7	C	38	4	0	0	0	0
hbo	Audio	1.23689	7	C	39	4	0	0	0	0
hbr	Audio	0.182438	7	C	39	4	0	0	0	0
hbo	Audio	1.54529	7	C	40		0	0	0	0
hbr	Audio	0.350279	7	C	40		0	0	0	0
hbo	Audio	0.998387	7	C	41	3	0	0	0	0
hbr	Audio	-0.0992537	7	C	41	3	0	0	0	0
hbo	Audio	0.644871	7	C	42	3	0	0	0	0
hbr	Audio	-0.128143	7	C	42	3	0	0	0	0
hbo	Audio	-1.57487	8	C	1	1	0	0	0	0
hbr	Audio	0.259248	8	C	1	1	0	0	0	0
hbo	Audio	0.00109171	8	C	2		0	0	0	0
hbr	Audio	0.0649106	8	C	2		0	0	0	0
hbo	Audio	-1.35825	8	C	3	1	0	0	0	0
hbr	Audio	0.411595	8	C	3	1	0	0	0	0
hbo	Audio		8	C	4	1	0	0	0	0
hbr	Audio		8	C	4	1	0	0	0	0
hbo	Audio	-0.676414	8	C	5	1	0	0	0	0
hbr	Audio	0.321892	8	C	5	1	0	0	0	0
hbo	Audio	-0.204852	8	C	6	1	0	0	0	0
hbr	Audio	-0.0828212	8	C	6	1	0	0	0	0
hbo	Audio	-0.038103	8	C	7	1	0	0	0	0
hbr	Audio	-0.0279253	8	C	7	1	0	0	0	0
hbo	Audio	-1.37383	8	C	8	1	0	0	0	0
hbr	Audio	0.143113	8	C	8	1	0	0	0	0
hbo	Audio	-0.916416	8	C	9	2	0	0	0	0
hbr	Audio	0.80737	8	C	9	2	0	0	0	0
hbo	Audio	-0.879677	8	C	10	2	0	0	0	0
hbr	Audio	0.769246	8	C	10	2	0	0	0	0
hbo	Audio	-0.688072	8	C	11	2	0	0	0	0
hbr	Audio	-0.0671168	8	C	11	2	0	0	0	0
hbo	Audio	-0.757916	8	C	12		0	0	0	0
hbr	Audio	0.0171781	8	C	12		0	0	0	0
hbo	Audio	-2.09716	8	C	13	2	0	0	0	0
hbr	Audio	0.318101	8	C	13	2	0	0	0	0
hbo	Audio	-0.670311	8	C	14	2	0	0	0	0
hbr	Audio	0.229303	8	C	14	2	0	0	0	0
hbo	Audio	1.21487	8	C	15		0	0	0	0
hbr	Audio	-0.951751	8	C	15		0	0	0	0
hbo	Audio	-1.00623	8	C	16	2	0	0	0	0
hbr	Audio	-0.0442839	8	C	16	2	0	0	0	0
hbo	Audio	-0.680073	8	C	17	2	0	0	0	0
hbr	Audio	0.0458787	8	C	17	2	0	0	0	0
hbo	Audio	-1.15664	8	C	18	2	0	0	0	0
hbr	Audio	-0.0754086	8	C	18	2	0	0	0	0
hbo	Audio	0.536035	8	C	19		0	0	0	0
hbr	Audio	0.184372	8	C	19		0	0	0	0
hbo	Audio	-0.461878	8	C	20	3	0	0	0	0
hbr	Audio	-0.464658	8	C	20	3	0	0	0	0
hbo	Audio	0.468674	8	C	21	3	0	0	0	0
hbr	Audio	0.238048	8	C	21	3	0	0	0	0
hbo	Audio	-33.2282	8	C	22		0	0	0	0
hbr	Audio	-1.23379	8	C	22		0	0	0	0
hbo	Audio	-0.122351	8	C	23	3	0	0	0	0
hbr	Audio	-0.619703	8	C	23	3	0	0	0	0
hbo	Audio	0.491987	8	C	24	3	0	0	0	0
hbr	Audio	-0.552188	8	C	24	3	0	0	0	0
hbo	Audio	-0.0976928	8	C	25	3	0	0	0	0
hbr	Audio	-0.111483	8	C	25	3	0	0	0	0
hbo	Audio	-0.214413	8	C	26	1	0	0	0	0
hbr	Audio	-0.0866865	8	C	26	1	0	0	0	0
hbo	Audio	-0.038103	8	C	27	1	0	0	0	0
hbr	Audio	-0.0279253	8	C	27	1	0	0	0	0
hbo	Audio	-2.11868	8	C	28	1	0	0	0	0
hbr	Audio	0.83492	8	C	28	1	0	0	0	0
hbo	Audio	-1.37291	8	C	29	1	0	0	0	0
hbr	Audio	0.143016	8	C	29	1	0	0	0	0
hbo	Audio	-1.71254	8	C	30	4	0	0	0	0
hbr	Audio	-0.0150657	8	C	30	4	0	0	0	0
hbo	Audio	-1.76868	8	C	31	4	0	0	0	0
hbr	Audio	0.517456	8	C	31	4	0	0	0	0
hbo	Audio	-1.42447	8	C	32	4	0	0	0	0
hbr	Audio	-0.37869	8	C	32	4	0	0	0	0
hbo	Audio	0.320035	8	C	33		0	0	0	0
hbr	Audio	0.750229	8	C	33		0	0	0	0
hbo	Audio	-0.106955	8	C	34	4	0	0	0	0
hbr	Audio	0.91479	8	C	34	4	0	0	0	0
hbo	Audio	-0.895773	8	C	35	4	0	0	0	0
hbr	Audio	0.250201	8	C	35	4	0	0	0	0
hbo	Audio	23.7441	8	C	36		0	0	0	0
hbr	Audio	12.7439	8	C	36		0	0	0	0
hbo	Audio	0.858928	8	C	37	4	0	0	0	0
hbr	Audio	0.154961	8	C	37	4	0	0	0	0
hbo	Audio	0.116313	8	C	38	4	0	0	0	0
hbr	Audio	0.114767	8	C	38	4	0	0	0	0
hbo	Audio	0.400935	8	C	39	4	0	0	0	0
hbr	Audio	0.284971	8	C	39	4	0	0	0	0
hbo	Audio	0.158402	8	C	40		0	0	0	0
hbr	Audio	0.272602	8	C	40		0	0	0	0
hbo	Audio	0.748935	8	C	41	3	0	0	0	0
hbr	Audio	0.380398	8	C	41	3	0	0	0	0
hbo	Audio	-0.0972794	8	C	42	3	0	0	0	0
hbr	Audio	-0.492718	8	C	42	3	0	0	0	0
hbo	Audio	0.187667	10	C	1	1	0	0	0	0
hbr	Audio	-0.303563	10	C	1	1	0	0	0	0
hbo	Audio	-2.7561	10	C	2		0	0	0	0
hbr	Audio	-0.0307837	10	C	2		0	0	0	0
hbo	Audio	0.728376	10	C	3	1	0	0	0	0
hbr	Audio	-0.170643	10	C	3	1	0	0	0	0
hbo	Audio	0.684474	10	C	4	1	0	0	0	0
hbr	Audio	0.037609	10	C	4	1	0	0	0	0
hbo	Audio	0.164018	10	C	5	1	0	0	0	0
hbr	Audio	-0.0949806	10	C	5	1	0	0	0	0
hbo	Audio	0.209923	10	C	6	1	0	0	0	0
hbr	Audio	-0.115919	10	C	6	1	0	0	0	0
hbo	Audio	0.505846	10	C	7	1	0	0	0	0
hbr	Audio	-0.0650334	10	C	7	1	0	0	0	0
hbo	Audio	0.591002	10	C	8	1	0	0	0	0
hbr	Audio	-0.323331	10	C	8	1	0	0	0	0
hbo	Audio	0.957625	10	C	9	2	0	0	0	0
hbr	Audio	0.66987	10	C	9	2	0	0	0	0
hbo	Audio	3.34684	10	C	10	2	0	0	0	0
hbr	Audio	1.71617	10	C	10	2	0	0	0	0
hbo	Audio	3.50423	10	C	11	2	0	0	0	0
hbr	Audio	0.693482	10	C	11	2	0	0	0	0
hbo	Audio	7.27751	10	C	12		0	0	0	0
hbr	Audio	-3.19137	10	C	12		0	0	0	0
hbo	Audio	0.593282	10	C	13	2	0	0	0	0
hbr	Audio	0.374117	10	C	13	2	0	0	0	0
hbo	Audio	0.266895	10	C	14	2	0	0	0	0
hbr	Audio	0.152051	10	C	14	2	0	0	0	0
hbo	Audio	-1.80659	10	C	15		0	0	0	0
hbr	Audio	0.735143	10	C	15		0	0	0	0
hbo	Audio	0.532945	10	C	16	2	0	0	0	0
hbr	Audio	-0.197899	10	C	16	2	0	0	0	0
hbo	Audio	-0.0817491	10	C	17	2	0	0	0	0
hbr	Audio	-0.28669	10	C	17	2	0	0	0	0
hbo	Audio	-0.144316	10	C	18	2	0	0	0	0
hbr	Audio	-0.146152	10	C	18	2	0	0	0	0
hbo	Audio		10	C	19		0	0	0	0
hbr	Audio		10	C	19		0	0	0	0
hbo	Audio	-2.84264	10	C	20	3	0	0	0	0
hbr	Audio	-0.501873	10	C	20	3	0	0	0	0
hbo	Audio	-0.684938	10	C	21	3	0	0	0	0
hbr	Audio	-0.339709	10	C	21	3	0	0	0	0
hbo	Audio	15.1209	10	C	22		0	0	0	0
hbr	Audio	24.3528	10	C	22		0	0	0	0
hbo	Audio	-0.601191	10	C	23	3	0	0	0	0
hbr	Audio	-0.476629	10	C	23	3	0	0	0	0
hbo	Audio	0.173418	10	C	24	3	0	0	0	0
hbr	Audio	-0.0657583	10	C	24	3	0	0	0	0
hbo	Audio	-6.34127	10	C	25	3	0	0	0	0
hbr	Audio	-1.30196	10	C	25	3	0	0	0	0
hbo	Audio	0.219721	10	C	26	1	0	0	0	0
hbr	Audio	-0.121329	10	C	26	1	0	0	0	0
hbo	Audio	0.505846	10	C	27	1	0	0	0	0
hbr	Audio	-0.0650334	10	C	27	1	0	0	0	0
hbo	Audio	0.892762	10	C	28	1	0	0	0	0
hbr	Audio	-0.0375616	10	C	28	1	0	0	0	0
hbo	Audio	0.590602	10	C	29	1	0	0	0	0
hbr	Audio	-0.323113	10	C	29	1	0	0	0	0
hbo	Audio	2.1891	10	C	30	4	0	0	0	0
hbr	Audio	0.330395	10	C	30	4	0	0	0	0
hbo	Audio	1.55991	10	C	31	4	0	0	0	0
hbr	Audio	-0.984707	10	C	31	4	0	0	0	0
hbo	Audio	0.571931	10	C	32	4	0	0	0	0
hbr	Audio	-0.200244	10	C	32	4	0	0	0	0
hbo	Audio	1.94444	10	C	33		0	0	0	0
hbr	Audio	-1.75561	10	C	33		0	0	0	0
hbo	Audio	2.05646	10	C	34	4	0	0	0	0
hbr	Audio	-0.55259	10	C	34	4	0	0	0	0
hbo	Audio	1.11814	10	C	35	4	0	0	0	0
hbr	Audio	-0.438865	10	C	35	4	0	0	0	0
hbo	Audio	-54.1343	10	C	36		0	0	0	0
hbr	Audio	-25.5994	10	C	36		0	0	0	0
hbo	Audio	0.512149	10	C	37	4	0	0	0	0
hbr	Audio	-0.448323	10	C	37	4	0	0	0	0
hbo	Audio	1.35796	10	C	38	4	0	0	0	0
hbr	Audio	0.307984	10	C	38	4	0	0	0	0
hbo	Audio	1.20658	10	C	39	4	0	0	0	0
hbr	Audio	-0.0105949	10	C	39	4	0	0	0	0
hbo	Audio		10	C	40		0	0	0	0
hbr	Audio		10	C	40		0	0	0	0
hbo	Audio	-1.09452	10	C	41	3	0	0	0	0
hbr	Audio	-0.542851	10	C	41	3	0	0	0	0
hbo	Audio	-0.477998	10	C	42	3	0	0	0	0
hbr	Audio	-0.378961	10	C	42	3	0	0	0	0
hbo	Audio	0.520203	11	C	1	1	0	0	0	0
hbr	Audio	0.116631	11	C	1	1	0	0	0	0
hbo	Audio	0.580998	11	C	2		0	0	0	0
hbr	Audio	0.23885	11	C	2		0	0	0	0
hbo	Audio	-0.0433847	11	C	3	1	0	0	0	0
hbr	Audio	0.220105	11	C	3	1	0	0	0	0
hbo	Audio	-0.0578371	11	C	4	1	0	0	0	0
hbr	Audio	-0.04944	11	C	4	1	0	0	0	0
hbo	Audio	0.1022	11	C	5	1	0	0	0	0
hbr	Audio	-0.0363989	11	C	5	1	0	0	0	0
hbo	Audio	-0.00182553	11	C	6	1	0	0	0	0
hbr	Audio	0.0763924	11	C	6	1	0	0	0	0
hbo	Audio	0.042736	11	C	7	1	0	0	0	0
hbr	Audio	0.0135625	11	C	7	1	0	0	0	0
hbo	Audio	-0.0205986	11	C	8	1	0	0	0	0
hbr	Audio	0.124968	11	C	8	1	0	0	0	0
hbo	Audio	0.543366	11	C	9	2	0	0	0	0
hbr	Audio	-0.561418	11	C	9	2	0	0	0	0
hbo	Audio	2.75376	11	C	10	2	0	0	0	0
hbr	Audio	-0.750031	11	C	10	2	0	0	0	0
hbo	Audio	1.36271	11	C	11	2	0	0	0	0
hbr	Audio	-0.211291	11	C	11	2	0	0	0	0
hbo	Audio		11	C	12		0	0	0	0
hbr	Audio		11	C	12		0	0	0	0
hbo	Audio		11	C	13	2	0	0	0	0
hbr	Audio		11	C	13	2	0	0	0	0
hbo	Audio		11	C	14	2	0	0	0	0
hbr	Audio		11	C	14	2	0	0	0	0
hbo	Audio	1.17145	11	C	15		0	0	0	0
hbr	Audio	-3.86232	11	C	15		0	0	0	0
hbo	Audio		11	C	16	2	0	0	0	0
hbr	Audio		11	C	16	2	0	0	0	0
hbo	Audio	0.236218	11	C	17	2	0	0	0	0
hbr	Audio	0.0702747	11	C	17	2	0	0	0	0
hbo	Audio		11	C	18	2	0	0	0	0
hbr	Audio		11	C	18	2	0	0	0	0
hbo	Audio	0.246283	11	C	19		0	0	0	0
hbr	Audio	0.38543	11	C	19		0	0	0	0
hbo	Audio		11	C	20	3	0	0	0	0
hbr	Audio		11	C	20	3	0	0	0	0
hbo	Audio		11	C	21	3	0	0	0	0
hbr	Audio		11	C	21	3	0	0	0	0
hbo	Audio	-13.5219	11	C	22		0	0	0	0
hbr	Audio	-1.47958	11	C	22		0	0	0	0
hbo	Audio	1.50242	11	C	23	3	0	0	0	0
hbr	Audio	0.467451	11	C	23	3	0	0	0	0
hbo	Audio	0.834576	11	C	24	3	0	0	0	0
hbr	Audio	-0.02797	11	C	24	3	0	0	0	0
hbo	Audio	-0.142404	11	C	25	3	0	0	0	0
hbr	Audio	-0.318465	11	C	25	3	0	0	0	0
hbo	Audio	-0.00191073	11	C	26	1	0	0	0	0
hbr	Audio	0.0799577	11	C	26	1	0	0	0	0
hbo	Audio	0.042736	11	C	27	1	0	0	0	0
hbr	Audio	0.0135625	11	C	27	1	0	0	0	0
hbo	Audio	0.0381616	11	C	28	1	0	0	0	0
hbr	Audio	-0.119796	11	C	28	1	0	0	0	0
hbo	Audio	-0.0205847	11	C	29	1	0	0	0	0
hbr	Audio	0.124883	11	C	29	1	0	0	0	0
hbo	Audio	-0.923493	11	C	30	4	0	0	0	0
hbr	Audio	-0.662581	11	C	30	4	0	0	0	0
hbo	Audio	2.24626	11	C	31	4	0	0	0	0
hbr	Audio	-0.72124	11	C	31	4	0	0	0	0
hbo	Audio	1.76536	11	C	32	4	0	0	0	0
hbr	Audio	-0.096578	11	C	32	4	0	0	0	0
hbo	Audio		11	C	33		0	0	0	0
hbr	Audio		11	C	33		0	0	0	0
hbo	Audio		11	C	34	4	0	0	0	0
hbr	Audio		11	C	34	4	0	0	0	0
hbo	Audio		11	C	35	4	0	0	0	0
hbr	Audio		11	C	35	4	0	0	0	0
hbo	Audio		11	C	36		0	0	0	0
hbr	Audio		11	C	36		0	0	0	0
hbo	Audio		11	C	37	4	0	0	0	0
hbr	Audio		11	C	37	4	0	0	0	0
hbo	Audio	0.501421	11	C	38	4	0	0	0	0
hbr	Audio	0.518392	11	C	38	4	0	0	0	0
hbo	Audio		11	C	39	4	0	0	0	0
hbr	Audio		11	C	39	4	0	0	0	0
hbo	Audio		11	C	40		0	0	0	0
hbr	Audio		11	C	40		0	0	0	0
hbo	Audio		11	C	41	3	0	0	0	0
hbr	Audio		11	C	41	3	0	0	0	0
hbo	Audio	1.19455	11	C	42	3	0	0	0	0
hbr	Audio	0.371664	11	C	42	3	0	0	0	0
hbo	Audio	0.901621	12	C	1	1	0	0	0	0
hbr	Audio	0.172474	12	C	1	1	0	0	0	0
hbo	Audio	-0.981343	12	C	2		0	0	0	0
hbr	Audio	-0.144332	12	C	2		0	0	0	0
hbo	Audio	0.235122	12	C	3	1	0	0	0	0
hbr	Audio	-0.277317	12	C	3	1	0	0	0	0
hbo	Audio	0.0162901	12	C	4	1	0	0	0	0
hbr	Audio	-0.169855	12	C	4	1	0	0	0	0
hbo	Audio	0.232808	12	C	5	1	0	0	0	0
hbr	Audio	0.0215654	12	C	5	1	0	0	0	0
hbo	Audio	0.314458	12	C	6	1	0	0	0	0
hbr	Audio	-0.0592122	12	C	6	1	0	0	0	0
hbo	Audio	-0.0232124	12	C	7	1	0	0	0	0
hbr	Audio	-0.0644748	12	C	7	1	0	0	0	0
hbo	Audio	0.211605	12	C	8	1	0	0	0	0
hbr	Audio	-0.314462	12	C	8	1	0	0	0	0
hbo	Audio	1.39905	12	C	9	2	0	0	0	0
hbr	Audio	0.515315	12	C	9	2	0	0	0	0
hbo	Audio	1.82776	12	C	10	2	0	0	0	0
hbr	Audio	1.25913	12	C	10	2	0	0	0	0
hbo	Audio	0.887764	12	C	11	2	0	0	0	0
hbr	Audio	-0.171332	12	C	11	2	0	0	0	0
hbo	Audio		12	C	12		0	0	0	0
hbr	Audio		12	C	12		0	0	0	0
hbo	Audio	0.0618506	12	C	13	2	0	0	0	0
hbr	Audio	0.459009	12	C	13	2	0	0	0	0
hbo	Audio	-0.00408129	12	C	14	2	0	0	0	0
hbr	Audio	0.660623	12	C	14	2	0	0	0	0
hbo	Audio	1.20341	12	C	15		0	0	0	0
hbr	Audio	0.366443	12	C	15		0	0	0	0
hbo	Audio	1.44235	12	C	16	2	0	0	0	0
hbr	Audio	0.0341183	12	C	16	2	0	0	0	0
hbo	Audio	1.41798	12	C	17	2	0	0	0	0
hbr	Audio	-0.752894	12	C	17	2	0	0	0	0
hbo	Audio	1.0726	12	C	18	2	0	0	0	0
hbr	Audio	-0.296392	12	C	18	2	0	0	0	0
hbo	Audio	0.405185	12	C	19		0	0	0	0
hbr	Audio	-0.150673	12	C	19		0	0	0	0
hbo	Audio	-0.0380304	12	C	20	3	0	0	0	0
hbr	Audio	0.0350127	12	C	20	3	0	0	0	0
hbo	Audio	-0.304911	12	C	21	3	0	0	0	0
hbr	Audio	-0.0443671	12	C	21	3	0	0	0	0
hbo	Audio	2.65147	12	C	22		0	0	0	0
hbr	Audio	-15.4808	12	C	22		0	0	0	0
hbo	Audio	0.0927851	12	C	23	3	0	0	0	0
hbr	Audio	-0.373754	12	C	23	3	0	0	0	0
hbo	Audio		12	C	24	3	0	0	0	0
hbr	Audio		12	C	24	3	0	0	0	0
hbo	Audio		12	C	25	3	0	0	0	0
hbr	Audio		12	C	25	3	0	0	0	0
hbo	Audio	0.329134	12	C	26	1	0	0	0	0
hbr	Audio	-0.0619757	12	C	26	1	0	0	0	0
hbo	Audio	-0.0232124	12	C	27	1	0	0	0	0
hbr	Audio	-0.0644748	12	C	27	1	0	0	0	0
hbo	Audio	1.97036	12	C	28	1	0	0	0	0
hbr	Audio	-0.0855215	12	C	28	1	0	0	0	0
hbo	Audio	0.211462	12	C	29	1	0	0	0	0
hbr	Audio	-0.31425	12	C	29	1	0	0	0	0
hbo	Audio	0.901878	12	C	30	4	0	0	0	0
hbr	Audio	0.0502658	12	C	30	4	0	0	0	0
hbo	Audio	0.683819	12	C	31	4	0	0	0	0
hbr	Audio	-0.109129	12	C	31	4	0	0	0	0
hbo	Audio	0.178785	12	C	32	4	0	0	0	0
hbr	Audio	-0.457464	12	C	32	4	0	0	0	0
hbo	Audio		12	C	33		0	0	0	0
hbr	Audio		12	C	33		0	0	0	0
hbo	Audio		12	C	34	4	0	0	0	0
hbr	Audio		12	C	34	4	0	0	0	0
hbo	Audio		12	C	35	4	0	0	0	0
hbr	Audio		12	C	35	4	0	0	0	0
hbo	Audio	-4.34878	12	C	36		0	0	0	0
hbr	Audio	-0.696989	12	C	36		0	0	0	0
hbo	Audio		12	C	37	4	0	0	0	0
hbr	Audio		12	C	37	4	0	0	0	0
hbo	Audio	-0.208478	12	C	38	4	0	0	0	0
hbr	Audio	-0.0724323	12	C	38	4	0	0	0	0
hbo	Audio	0.445562	12	C	39	4	0	0	0	0
hbr	Audio	-0.219433	12	C	39	4	0	0	0	0
hbo	Audio	-0.174154	12	C	40		0	0	0	0
hbr	Audio	0.0462787	12	C	40		0	0	0	0
hbo	Audio	-0.487244	12	C	41	3	0	0	0	0
hbr	Audio	-0.070898	12	C	41	3	0	0	0	0
hbo	Audio	0.0737722	12	C	42	3	0	0	0	0
hbr	Audio	-0.297166	12	C	42	3	0	0	0	0
hbo	Audio	0.524812	13	C	1	1	0	0	0	0
hbr	Audio	0.378275	13	C	1	1	0	0	0	0
hbo	Audio	-5.45894	13	C	2		0	0	0	0
hbr	Audio	-1.84445	13	C	2		0	0	0	0
hbo	Audio	0.294663	13	C	3	1	0	0	0	0
hbr	Audio	-0.315093	13	C	3	1	0	0	0	0
hbo	Audio	0.924374	13	C	4	1	0	0	0	0
hbr	Audio	0.689153	13	C	4	1	0	0	0	0
hbo	Audio	1.25135	13	C	5	1	0	0	0	0
hbr	Audio	-0.0493868	13	C	5	1	0	0	0	0
hbo	Audio	0.163306	13	C	6	1	0	0	0	0
hbr	Audio	-0.301371	13	C	6	1	0	0	0	0
hbo	Audio	0.229831	13	C	7	1	0	0	0	0
hbr	Audio	-0.0901799	13	C	7	1	0	0	0	0
hbo	Audio	-0.504464	13	C	8	1	0	0	0	0
hbr	Audio	0.602931	13	C	8	1	0	0	0	0
hbo	Audio	-1.87242	13	C	9	2	0	0	0	0
hbr	Audio	-0.81793	13	C	9	2	0	0	0	0
hbo	Audio	-0.144552	13	C	10	2	0	0	0	0
hbr	Audio	-0.274544	13	C	10	2	0	0	0	0
hbo	Audio	1.88056	13	C	11	2	0	0	0	0
hbr	Audio	0.027331	13	C	11	2	0	0	0	0
hbo	Audio	0.121623	13	C	12		0	0	0	0
hbr	Audio	1.22356	13	C	12		0	0	0	0
hbo	Audio	1.41183	13	C	13	2	0	0	0	0
hbr	Audio	0.190769	13	C	13	2	0	0	0	0
hbo	Audio		13	C	14	2	0	0	0	0
hbr	Audio		13	C	14	2	0	0	0	0
hbo	Audio	-0.0187913	13	C	15		0	0	0	0
hbr	Audio	1.82257	13	C	15		0	0	0	0
hbo	Audio	-1.63947	13	C	16	2	0	0	0	0
hbr	Audio	0.100724	13	C	16	2	0	0	0	0
hbo	Audio	-0.141421	13	C	17	2	0	0	0	0
hbr	Audio	-0.0410101	13	C	17	2	0	0	0	0
hbo	Audio	-1.60944	13	C	18	2	0	0	0	0
hbr	Audio	-0.0648537	13	C	18	2	0	0	0	0
hbo	Audio		13	C	19		0	0	0	0
hbr	Audio		13	C	19		0	0	0	0
hbo	Audio		13	C	20	3	0	0	0	0
hbr	Audio		13	C	20	3	0	0	0	0
hbo	Audio	1.06152	13	C	21	3	0	0	0	0
hbr	Audio	0.458737	13	C	21	3	0	0	0	0
hbo	Audio	-23.4862	13	C	22		0	0	0	0
hbr	Audio	-26.6991	13	C	22		0	0	0	0
hbo	Audio	0.486243	13	C	23	3	0	0	0	0
hbr	Audio	0.341067	13	C	23	3	0	0	0	0
hbo	Audio		13	C	24	3	0	0	0	0
hbr	Audio		13	C	24	3	0	0	0	0
hbo	Audio		13	C	25	3	0	0	0	0
hbr	Audio		13	C	25	3	0	0	0	0
hbo	Audio	0.170928	13	C	26	1	0	0	0	0
hbr	Audio	-0.315436	13	C	26	1	0	0	0	0
hbo	Audio	0.229831	13	C	27	1	0	0	0	0
hbr	Audio	-0.0901799	13	C	27	1	0	0	0	0
hbo	Audio	1.5714	13	C	28	1	0	0	0	0
hbr	Audio	-0.0862469	13	C	28	1	0	0	0	0
hbo	Audio	-0.504123	13	C	29	1	0	0	0	0
hbr	Audio	0.602524	13	C	29	1	0	0	0	0
hbo	Audio	-0.10748	13	C	30	4	0	0	0	0
hbr	Audio	-0.750955	13	C	30	4	0	0	0	0
hbo	Audio	0.829016	13	C	31	4	0	0	0	0
hbr	Audio	-0.0539176	13	C	31	4	0	0	0	0
hbo	Audio	-0.222407	13	C	32	4	0	0	0	0
hbr	Audio	0.247965	13	C	32	4	0	0	0	0
hbo	Audio	0.476765	13	C	33		0	0	0	0
hbr	Audio	0.0371303	13	C	33		0	0	0	0
hbo	Audio	0.688524	13	C	34	4	0	0	0	0
hbr	Audio	-0.269202	13	C	34	4	0	0	0	0
hbo	Audio	0.584326	13	C	35	4	0	0	0	0
hbr	Audio	2.55353	13	C	35	4	0	0	0	0
hbo	Audio	5.35189	13	C	36		0	0	0	0
hbr	Audio	1.72882	13	C	36		0	0	0	0
hbo	Audio	0.938325	13	C	37	4	0	0	0	0
hbr	Audio	-0.244363	13	C	37	4	0	0	0	0
hbo	Audio	1.41797	13	C	38	4	0	0	0	0
hbr	Audio	0.39204	13	C	38	4	0	0	0	0
hbo	Audio	0.857836	13	C	39	4	0	0	0	0
hbr	Audio	0.579423	13	C	39	4	0	0	0	0
hbo	Audio	1.29423	13	C	40		0	0	0	0
hbr	Audio	0.486449	13	C	40		0	0	0	0
hbo	Audio	1.69629	13	C	41	3	0	0	0	0
hbr	Audio	0.733057	13	C	41	3	0	0	0	0
hbo	Audio	0.386605	13	C	42	3	0	0	0	0
hbr	Audio	0.271177	13	C	42	3	0	0	0	0
hbo	Audio	0.110325	14	C	1	1	0	0	0	0
hbr	Audio	-0.56882	14	C	1	1	0	0	0	0
hbo	Audio	-7.10888	14	C	2		0	0	0	0
hbr	Audio	-0.762408	14	C	2		0	0	0	0
hbo	Audio	-0.510434	14	C	3	1	0	0	0	0
hbr	Audio	0.911163	14	C	3	1	0	0	0	0
hbo	Audio	-0.767468	14	C	4	1	0	0	0	0
hbr	Audio	-0.281259	14	C	4	1	0	0	0	0
hbo	Audio	1.08585	14	C	5	1	0	0	0	0
hbr	Audio	0.044616	14	C	5	1	0	0	0	0
hbo	Audio	-0.591827	14	C	6	1	0	0	0	0
hbr	Audio	0.0378322	14	C	6	1	0	0	0	0
hbo	Audio	-0.242519	14	C	7	1	0	0	0	0
hbr	Audio	-0.23602	14	C	7	1	0	0	0	0
hbo	Audio		14	C	8	1	0	0	0	0
hbr	Audio		14	C	8	1	0	0	0	0
hbo	Audio	-1.55272	14	C	9	2	0	0	0	0
hbr	Audio	-1.15535	14	C	9	2	0	0	0	0
hbo	Audio	-1.66113	14	C	10	2	0	0	0	0
hbr	Audio	-0.889189	14	C	10	2	0	0	0	0
hbo	Audio	-3.38037	14	C	11	2	0	0	0	0
hbr	Audio	0.260776	14	C	11	2	0	0	0	0
hbo	Audio		14	C	12		0	0	0	0
hbr	Audio		14	C	12		0	0	0	0
hbo	Audio		14	C	13	2	0	0	0	0
hbr	Audio		14	C	13	2	0	0	0	0
hbo	Audio		14	C	14	2	0	0	0	0
hbr	Audio		14	C	14	2	0	0	0	0
hbo	Audio	0.859078	14	C	15		0	0	0	0
hbr	Audio	1.43985	14	C	15		0	0	0	0
hbo	Audio	-1.40792	14	C	16	2	0	0	0	0
hbr	Audio	-0.943658	14	C	16	2	0	0	0	0
hbo	Audio	-1.91478	14	C	17	2	0	0	0	0
hbr	Audio	0.143065	14	C	17	2	0	0	0	0
hbo	Audio	-2.52942	14	C	18	2	0	0	0	0
hbr	Audio	0.173083	14	C	18	2	0	0	0	0
hbo	Audio	-2.56053	14	C	19		0	0	0	0
hbr	Audio	0.723425	14	C	19		0	0	0	0
hbo	Audio		14	C	20	3	0	0	0	0
hbr	Audio		14	C	20	3	0	0	0	0
hbo	Audio	-2.45955	14	C	21	3	0	0	0	0
hbr	Audio	0.352517	14	C	21	3	0	0	0	0
hbo	Audio	4.67913	14	C	22		0	0	0	0
hbr	Audio	6.58316	14	C	22		0	0	0	0
hbo	Audio	-1.80985	14	C	23	3	0	0	0	0
hbr	Audio	-0.238151	14	C	23	3	0	0	0	0
hbo	Audio	-4.3594	14	C	24	3	0	0	0	0
hbr	Audio	0.546612	14	C	24	3	0	0	0	0
hbo	Audio	-2.2656	14	C	25	3	0	0	0	0
hbr	Audio	-0.389214	14	C	25	3	0	0	0	0
hbo	Audio	-0.619449	14	C	26	1	0	0	0	0
hbr	Audio	0.0395978	14	C	26	1	0	0	0	0
hbo	Audio	-0.242519	14	C	27	1	0	0	0	0
hbr	Audio	-0.23602	14	C	27	1	0	0	0	0
hbo	Audio	-0.329847	14	C	28	1	0	0	0	0
hbr	Audio	-0.840271	14	C	28	1	0	0	0	0
hbo	Audio		14	C	29	1	0	0	0	0
hbr	Audio		14	C	29	1	0	0	0	0
hbo	Audio	-0.49204	14	C	30	4	0	0	0	0
hbr	Audio	-0.212982	14	C	30	4	0	0	0	0
hbo	Audio	-1.45269	14	C	31	4	0	0	0	0
hbr	Audio	-0.18258	14	C	31	4	0	0	0	0
hbo	Audio	-2.83016	14	C	32	4	0	0	0	0
hbr	Audio	0.636686	14	C	32	4	0	0	0	0
hbo	Audio		14	C	33		0	0	0	0
hbr	Audio		14	C	33		0	0	0	0
hbo	Audio		14	C	34	4	0	0	0	0
hbr	Audio		14	C	34	4	0	0	0	0
hbo	Audio		14	C	35	4	0	0	0	0
hbr	Audio		14	C	35	4	0	0	0	0
hbo	Audio	2.72457	14	C	36		0	0	0	0
hbr	Audio	1.29673	14	C	36		0	0	0	0
hbo	Audio		14	C	37	4	0	0	0	0
hbr	Audio		14	C	37	4	0	0	0	0
hbo	Audio	-2.35173	14	C	38	4	0	0	0	0
hbr	Audio	0.590599	14	C	38	4	0	0	0	0
hbo	Audio	-1.84601	14	C	39	4	0	0	0	0
hbr	Audio	0.0786225	14	C	39	4	0	0	0	0
hbo	Audio	-2.30869	14	C	40		0	0	0	0
hbr	Audio	0.267935	14	C	40		0	0	0	0
hbo	Audio	-3.93034	14	C	41	3	0	0	0	0
hbr	Audio	0.563317	14	C	41	3	0	0	0	0
hbo	Audio	-1.43899	14	C	42	3	0	0	0	0
hbr	Audio	-0.189351	14	C	42	3	0	0	0	0
hbo	Audio	-1.5327	15	C	1	1	0	0	0	0
hbr	Audio	-0.133747	15	C	1	1	0	0	0	0
hbo	Audio	10.8355	15	C	2		0	0	0	0
hbr	Audio	1.54854	15	C	2		0	0	0	0
hbo	Audio	0.70079	15	C	3	1	0	0	0	0
hbr	Audio	0.181989	15	C	3	1	0	0	0	0
hbo	Audio	-0.53925	15	C	4	1	0	0	0	0
hbr	Audio	-0.171068	15	C	4	1	0	0	0	0
hbo	Audio	-1.11111	15	C	5	1	0	0	0	0
hbr	Audio	-0.342443	15	C	5	1	0	0	0	0
hbo	Audio	0.243028	15	C	6	1	0	0	0	0
hbr	Audio	0.994472	15	C	6	1	0	0	0	0
hbo	Audio	-0.153928	15	C	7	1	0	0	0	0
hbr	Audio	0.206705	15	C	7	1	0	0	0	0
hbo	Audio	0.429984	15	C	8	1	0	0	0	0
hbr	Audio	-0.127626	15	C	8	1	0	0	0	0
hbo	Audio	-1.57576	15	C	9	2	0	0	0	0
hbr	Audio	0.250244	15	C	9	2	0	0	0	0
hbo	Audio	-1.2854	15	C	10	2	0	0	0	0
hbr	Audio	0.690207	15	C	10	2	0	0	0	0
hbo	Audio	0.654698	15	C	11	2	0	0	0	0
hbr	Audio	0.435712	15	C	11	2	0	0	0	0
hbo	Audio	-0.305078	15	C	12		0	0	0	0
hbr	Audio	0.23695	15	C	12		0	0	0	0
hbo	Audio	-2.40074	15	C	13	2	0	0	0	0
hbr	Audio	0.0437524	15	C	13	2	0	0	0	0
hbo	Audio	-0.432532	15	C	14	2	0	0	0	0
hbr	Audio	0.164706	15	C	14	2	0	0	0	0
hbo	Audio	-0.397506	15	C	15		0	0	0	0
hbr	Audio	0.382294	15	C	15		0	0	0	0
hbo	Audio	-3.55613	15	C	16	2	0	0	0	0
hbr	Audio	0.111932	15	C	16	2	0	0	0	0
hbo	Audio	-0.268593	15	C	17	2	0	0	0	0
hbr	Audio	0.0406191	15	C	17	2	0	0	0	0
hbo	Audio	-2.00774	15	C	18	2	0	0	0	0
hbr	Audio	-0.0572522	15	C	18	2	0	0	0	0
hbo	Audio		15	C	19		0	0	0	0
hbr	Audio		15	C	19		0	0	0	0
hbo	Audio		15	C	20	3	0	0	0	0
hbr	Audio		15	C	20	3	0	0	0	0
hbo	Audio	0.453128	15	C	21	3	0	0	0	0
hbr	Audio	0.223063	15	C	21	3	0	0	0	0
hbo	Audio	34.1633	15	C	22		0	0	0	0
hbr	Audio	18.6923	15	C	22		0	0	0	0
hbo	Audio	-0.0321108	15	C	23	3	0	0	0	0
hbr	Audio	-2.3676	15	C	23	3	0	0	0	0
hbo	Audio	-0.804194	15	C	24	3	0	0	0	0
hbr	Audio	-0.379186	15	C	24	3	0	0	0	0
hbo	Audio	-1.70986	15	C	25	3	0	0	0	0
hbr	Audio	-0.312164	15	C	25	3	0	0	0	0
hbo	Audio	0.254371	15	C	26	1	0	0	0	0
hbr	Audio	1.04089	15	C	26	1	0	0	0	0
hbo	Audio	-0.153928	15	C	27	1	0	0	0	0
hbr	Audio	0.206705	15	C	27	1	0	0	0	0
hbo	Audio	-0.350479	15	C	28	1	0	0	0	0
hbr	Audio	0.320305	15	C	28	1	0	0	0	0
hbo	Audio	0.429694	15	C	29	1	0	0	0	0
hbr	Audio	-0.12754	15	C	29	1	0	0	0	0
hbo	Audio	-1.59302	15	C	30	4	0	0	0	0
hbr	Audio	0.718066	15	C	30	4	0	0	0	0
hbo	Audio	0.00685616	15	C	31	4	0	0	0	0
hbr	Audio	0.150064	15	C	31	4	0	0	0	0
hbo	Audio	1.53278	15	C	32	4	0	0	0	0
hbr	Audio	0.0391736	15	C	32	4	0	0	0	0
hbo	Audio	-1.18038	15	C	33		0	0	0	0
hbr	Audio	0.294398	15	C	33		0	0	0	0
hbo	Audio		15	C	34	4	0	0	0	0
hbr	Audio		15	C	34	4	0	0	0	0
hbo	Audio	0.85609	15	C	35	4	0	0	0	0
hbr	Audio	-0.322645	15	C	35	4	0	0	0	0
hbo	Audio	-6.73608	15	C	36		0	0	0	0
hbr	Audio	-2.08308	15	C	36		0	0	0	0
hbo	Audio	-1.0086	15	C	37	4	0	0	0	0
hbr	Audio	0.0674207	15	C	37	4	0	0	0	0
hbo	Audio	-0.469968	15	C	38	4	0	0	0	0
hbr	Audio	-0.34428	15	C	38	4	0	0	0	0
hbo	Audio	-1.44737	15	C	39	4	0	0	0	0
hbr	Audio	0.146983	15	C	39	4	0	0	0	0
hbo	Audio		15	C	40		0	0	0	0
hbr	Audio		15	C	40		0	0	0	0
hbo	Audio	0.724092	15	C	41	3	0	0	0	0
hbr	Audio	0.356452	15	C	41	3	0	0	0	0
hbo	Audio	-0.0255308	15	C	42	3	0	0	0	0
hbr	Audio	-1.88245	15	C	42	3	0	0	0	0
hbo	Audio	-0.957929	16	C	1	1	0	0	0	0
hbr	Audio	-0.748928	16	C	1	1	0	0	0	0
hbo	Audio	-1.95704	16	C	2		0	0	0	0
hbr	Audio	-0.457172	16	C	2		0	0	0	0
hbo	Audio	0.795183	16	C	3	1	0	0	0	0
hbr	Audio	-0.283279	16	C	3	1	0	0	0	0
hbo	Audio	-0.404387	16	C	4	1	0	0	0	0
hbr	Audio	0.125272	16	C	4	1	0	0	0	0
hbo	Audio	-0.7244	16	C	5	1	0	0	0	0
hbr	Audio	-0.0326178	16	C	5	1	0	0	0	0
hbo	Audio	0.299486	16	C	6	1	0	0	0	0
hbr	Audio	-0.160633	16	C	6	1	0	0	0	0
hbo	Audio	0.156898	16	C	7	1	0	0	0	0
hbr	Audio	0.53248	16	C	7	1	0	0	0	0
hbo	Audio	1.57681	16	C	8	1	0	0	0	0
hbr	Audio	0.571996	16	C	8	1	0	0	0	0
hbo	Audio	3.36058	16	C	9	2	0	0	0	0
hbr	Audio	-0.790964	16	C	9	2	0	0	0	0
hbo	Audio	-1.8442	16	C	10	2	0	0	0	0
hbr	Audio	1.76427	16	C	10	2	0	0	0	0
hbo	Audio	1.3069	16	C	11	2	0	0	0	0
hbr	Audio	-0.34164	16	C	11	2	0	0	0	0
hbo	Audio		16	C	12		0	0	0	0
hbr	Audio		16	C	12		0	0	0	0
hbo	Audio	1.59754	16	C	13	2	0	0	0	0
hbr	Audio	-0.140172	16	C	13	2	0	0	0	0
hbo	Audio	1.18125	16	C	14	2	0	0	0	0
hbr	Audio	-0.213524	16	C	14	2	0	0	0	0
hbo	Audio	0.309689	16	C	15		0	0	0	0
hbr	Audio	-0.0224768	16	C	15		0	0	0	0
hbo	Audio	9.65784	16	C	16	2	0	0	0	0
hbr	Audio	-0.407917	16	C	16	2	0	0	0	0
hbo	Audio	-0.225145	16	C	17	2	0	0	0	0
hbr	Audio	-0.461778	16	C	17	2	0	0	0	0
hbo	Audio	0.492194	16	C	18	2	0	0	0	0
hbr	Audio	-0.968276	16	C	18	2	0	0	0	0
hbo	Audio	-1.90802	16	C	19		0	0	0	0
hbr	Audio	-0.395772	16	C	19		0	0	0	0
hbo	Audio	-1.83138	16	C	20	3	0	0	0	0
hbr	Audio	-0.17769	16	C	20	3	0	0	0	0
hbo	Audio	1.38985	16	C	21	3	0	0	0	0
hbr	Audio	0.549909	16	C	21	3	0	0	0	0
hbo	Audio	5.41184	16	C	22		0	0	0	0
hbr	Audio	2.84508	16	C	22		0	0	0	0
hbo	Audio	-4.01549	16	C	23	3	0	0	0	0
hbr	Audio	0.194171	16	C	23	3	0	0	0	0
hbo	Audio	-2.97006	16	C	24	3	0	0	0	0
hbr	Audio	1.71482	16	C	24	3	0	0	0	0
hbo	Audio	-0.7433	16	C	25	3	0	0	0	0
hbr	Audio	-0.103002	16	C	25	3	0	0	0	0
hbo	Audio	0.313463	16	C	26	1	0	0	0	0
hbr	Audio	-0.16813	16	C	26	1	0	0	0	0
hbo	Audio	0.156898	16	C	27	1	0	0	0	0
hbr	Audio	0.53248	16	C	27	1	0	0	0	0
hbo	Audio	0.177668	16	C	28	1	0	0	0	0
hbr	Audio	0.513986	16	C	28	1	0	0	0	0
hbo	Audio	1.57574	16	C	29	1	0	0	0	0
hbr	Audio	0.57161	16	C	29	1	0	0	0	0
hbo	Audio	-1.66292	16	C	30	4	0	0	0	0
hbr	Audio	0.363813	16	C	30	4	0	0	0	0
hbo	Audio	-1.09986	16	C	31	4	0	0	0	0
hbr	Audio	0.13829	16	C	31	4	0	0	0	0
hbo	Audio	-0.475978	16	C	32	4	0	0	0	0
hbr	Audio	0.0251516	16	C	32	4	0	0	0	0
hbo	Audio	-0.158339	16	C	33		0	0	0	0
hbr	Audio	0.0156132	16	C	33		0	0	0	0
hbo	Audio	-1.60726	16	C	34	4	0	0	0	0
hbr	Audio	0.351424	16	C	34	4	0	0	0	0
hbo	Audio	-0.565218	16	C	35	4	0	0	0	0
hbr	Audio	0.0621769	16	C	35	4	0	0	0	0
hbo	Audio	-41.3483	16	C	36		0	0	0	0
hbr	Audio	-21.6464	16	C	36		0	0	0	0
hbo	Audio	-0.702065	16	C	37	4	0	0	0	0
hbr	Audio	0.0571629	16	C	37	4	0	0	0	0
hbo	Audio	-1.15844	16	C	38	4	0	0	0	0
hbr	Audio	-0.0160381	16	C	38	4	0	0	0	0
hbo	Audio	-0.845827	16	C	39	4	0	0	0	0
hbr	Audio	0.3248	16	C	39	4	0	0	0	0
hbo	Audio	-1.34713	16	C	40		0	0	0	0
hbr	Audio	-0.167751	16	C	40		0	0	0	0
hbo	Audio	2.22096	16	C	41	3	0	0	0	0
hbr	Audio	0.878748	16	C	41	3	0	0	0	0
hbo	Audio	-3.19266	16	C	42	3	0	0	0	0
hbr	Audio	0.154383	16	C	42	3	0	0	0	0
hbo	Audio	-0.584821	17	C	1	1	0	0	0	0
hbr	Audio	-0.0966134	17	C	1	1	0	0	0	0
hbo	Audio	5.22199	17	C	2		0	0	0	0
hbr	Audio	-0.13188	17	C	2		0	0	0	0
hbo	Audio	-1.10795	17	C	3	1	0	0	0	0
hbr	Audio	-0.244944	17	C	3	1	0	0	0	0
hbo	Audio	-1.02836	17	C	4	1	0	0	0	0
hbr	Audio	-0.456151	17	C	4	1	0	0	0	0
hbo	Audio	0.394963	17	C	5	1	0	0	0	0
hbr	Audio	1.06048	17	C	5	1	0	0	0	0
hbo	Audio	-0.0390019	17	C	6	1	0	0	0	0
hbr	Audio	0.198988	17	C	6	1	0	0	0	0
hbo	Audio	-0.187325	17	C	7	1	0	0	0	0
hbr	Audio	0.0530339	17	C	7	1	0	0	0	0
hbo	Audio	0.00839215	17	C	8	1	0	0	0	0
hbr	Audio	0.281128	17	C	8	1	0	0	0	0
hbo	Audio	3.9678	17	C	9	2	0	0	0	0
hbr	Audio	0.154447	17	C	9	2	0	0	0	0
hbo	Audio	5.19088	17	C	10	2	0	0	0	0
hbr	Audio	0.983527	17	C	10	2	0	0	0	0
hbo	Audio	1.99864	17	C	11	2	0	0	0	0
hbr	Audio	-0.311975	17	C	11	2	0	0	0	0
hbo	Audio	1.3098	17	C	12		0	0	0	0
hbr	Audio	0.6505	17	C	12		0	0	0	0
hbo	Audio	4.34792	17	C	13	2	0	0	0	0
hbr	Audio	-0.495951	17	C	13	2	0	0	0	0
hbo	Audio	2.92054	17	C	14	2	0	0	0	0
hbr	Audio	-0.555635	17	C	14	2	0	0	0	0
hbo	Audio	7.72235	17	C	15		0	0	0	0
hbr	Audio	0.0826744	17	C	15		0	0	0	0
hbo	Audio	2.04119	17	C	16	2	0	0	0	0
hbr	Audio	0.297581	17	C	16	2	0	0	0	0
hbo	Audio	1.35374	17	C	17	2	0	0	0	0
hbr	Audio	-0.170372	17	C	17	2	0	0	0	0
hbo	Audio	1.51292	17	C	18	2	0	0	0	0
hbr	Audio	0.671909	17	C	18	2	0	0	0	0
hbo	Audio	1.62833	17	C	19		0	0	0	0
hbr	Audio	0.583052	17	C	19		0	0	0	0
hbo	Audio	1.77712	17	C	20	3	0	0	0	0
hbr	Audio	0.151755	17	C	20	3	0	0	0	0
hbo	Audio	0.843329	17	C	21	3	0	0	0	0
hbr	Audio	-0.156432	17	C	21	3	0	0	0	0
hbo	Audio	-38.4331	17	C	22		0	0	0	0
hbr	Audio	-62.1352	17	C	22		0	0	0	0
hbo	Audio	0.755067	17	C	23	3	0	0	0	0
hbr	Audio	-0.614255	17	C	23	3	0	0	0	0
hbo	Audio	3.7547	17	C	24	3	0	0	0	0
hbr	Audio	0.616721	17	C	24	3	0	0	0	0
hbo	Audio	2.72	17	C	25	3	0	0	0	0
hbr	Audio	-0.0307875	17	C	25	3	0	0	0	0
hbo	Audio	-0.0408222	17	C	26	1	0	0	0	0
hbr	Audio	0.208275	17	C	26	1	0	0	0	0
hbo	Audio	-0.187325	17	C	27	1	0	0	0	0
hbr	Audio	0.0530339	17	C	27	1	0	0	0	0
hbo	Audio	0.044816	17	C	28	1	0	0	0	0
hbr	Audio	0.372655	17	C	28	1	0	0	0	0
hbo	Audio	0.00838648	17	C	29	1	0	0	0	0
hbr	Audio	0.280938	17	C	29	1	0	0	0	0
hbo	Audio	4.17048	17	C	30	4	0	0	0	0
hbr	Audio	0.0324364	17	C	30	4	0	0	0	0
hbo	Audio		17	C	31	4	0	0	0	0
hbr	Audio		17	C	31	4	0	0	0	0
hbo	Audio	2.29683	17	C	32	4	0	0	0	0
hbr	Audio	-0.00506235	17	C	32	4	0	0	0	0
hbo	Audio	2.49429	17	C	33		0	0	0	0
hbr	Audio	0.571051	17	C	33		0	0	0	0
hbo	Audio		17	C	34	4	0	0	0	0
hbr	Audio		17	C	34	4	0	0	0	0
hbo	Audio	2.77871	17	C	35	4	0	0	0	0
hbr	Audio	0.463064	17	C	35	4	0	0	0	0
hbo	Audio	-1.67071	17	C	36		0	0	0	0
hbr	Audio	-0.635812	17	C	36		0	0	0	0
hbo	Audio	1.61129	17	C	37	4	0	0	0	0
hbr	Audio	-0.226626	17	C	37	4	0	0	0	0
hbo	Audio	3.00166	17	C	38	4	0	0	0	0
hbr	Audio	-0.0755324	17	C	38	4	0	0	0	0
hbo	Audio	2.64916	17	C	39	4	0	0	0	0
hbr	Audio	0.290508	17	C	39	4	0	0	0	0
hbo	Audio	0.945229	17	C	40		0	0	0	0
hbr	Audio	0.206108	17	C	40		0	0	0	0
hbo	Audio	1.34763	17	C	41	3	0	0	0	0
hbr	Audio	-0.249977	17	C	41	3	0	0	0	0
hbo	Audio	0.600343	17	C	42	3	0	0	0	0
hbr	Audio	-0.488386	17	C	42	3	0	0	0	0
hbo	Audio	-1.13151	19	C	1	1	0	0	0	0
hbr	Audio	0.00072525	19	C	1	1	0	0	0	0
hbo	Audio	1.31209	19	C	2		0	0	0	0
hbr	Audio	1.07329	19	C	2		0	0	0	0
hbo	Audio	-0.742572	19	C	3	1	0	0	0	0
hbr	Audio	-0.424292	19	C	3	1	0	0	0	0
hbo	Audio	-0.20417	19	C	4	1	0	0	0	0
hbr	Audio	-0.476266	19	C	4	1	0	0	0	0
hbo	Audio	-0.960081	19	C	5	1	0	0	0	0
hbr	Audio	-0.188319	19	C	5	1	0	0	0	0
hbo	Audio	-0.953504	19	C	6	1	0	0	0	0
hbr	Audio	0.193503	19	C	6	1	0	0	0	0
hbo	Audio	0.146552	19	C	7	1	0	0	0	0
hbr	Audio	-0.317431	19	C	7	1	0	0	0	0
hbo	Audio	0.839615	19	C	8	1	0	0	0	0
hbr	Audio	0.101049	19	C	8	1	0	0	0	0
hbo	Audio	0.0500177	19	C	9	2	0	0	0	0
hbr	Audio	0.570555	19	C	9	2	0	0	0	0
hbo	Audio	0.91833	19	C	10	2	0	0	0	0
hbr	Audio	0.617586	19	C	10	2	0	0	0	0
hbo	Audio	-0.892303	19	C	11	2	0	0	0	0
hbr	Audio	0.43215	19	C	11	2	0	0	0	0
hbo	Audio		19	C	12		0	0	0	0
hbr	Audio		19	C	12		0	0	0	0
hbo	Audio		19	C	13	2	0	0	0	0
hbr	Audio		19	C	13	2	0	0	0	0
hbo	Audio		19	C	14	2	0	0	0	0
hbr	Audio		19	C	14	2	0	0	0	0
hbo	Audio	5.6132	19	C	15		0	0	0	0
hbr	Audio	8.79603	19	C	15		0	0	0	0
hbo	Audio		19	C	16	2	0	0	0	0
hbr	Audio		19	C	16	2	0	0	0	0
hbo	Audio	-0.0869438	19	C	17	2	0	0	0	0
hbr	Audio	0.214537	19	C	17	2	0	0	0	0
hbo	Audio	-1.22524	19	C	18	2	0	0	0	0
hbr	Audio	0.53398	19	C	18	2	0	0	0	0
hbo	Audio		19	C	19		0	0	0	0
hbr	Audio		19	C	19		0	0	0	0
hbo	Audio		19	C	20	3	0	0	0	0
hbr	Audio		19	C	20	3	0	0	0	0
hbo	Audio	3.71616	19	C	21	3	0	0	0	0
hbr	Audio	-0.39263	19	C	21	3	0	0	0	0
hbo	Audio	42.8443	19	C	22		0	0	0	0
hbr	Audio	-17.337	19	C	22		0	0	0	0
hbo	Audio	4.14429	19	C	23	3	0	0	0	0
hbr	Audio	-0.321535	19	C	23	3	0	0	0	0
hbo	Audio		19	C	24	3	0	0	0	0
hbr	Audio		19	C	24	3	0	0	0	0
hbo	Audio		19	C	25	3	0	0	0	0
hbr	Audio		19	C	25	3	0	0	0	0
hbo	Audio	-0.998005	19	C	26	1	0	0	0	0
hbr	Audio	0.202534	19	C	26	1	0	0	0	0
hbo	Audio	0.146552	19	C	27	1	0	0	0	0
hbr	Audio	-0.317431	19	C	27	1	0	0	0	0
hbo	Audio	-0.796522	19	C	28	1	0	0	0	0
hbr	Audio	-0.149617	19	C	28	1	0	0	0	0
hbo	Audio	0.839048	19	C	29	1	0	0	0	0
hbr	Audio	0.100981	19	C	29	1	0	0	0	0
hbo	Audio	-0.940364	19	C	30	4	0	0	0	0
hbr	Audio	-0.619532	19	C	30	4	0	0	0	0
hbo	Audio	0.585889	19	C	31	4	0	0	0	0
hbr	Audio	-0.87592	19	C	31	4	0	0	0	0
hbo	Audio	1.20283	19	C	32	4	0	0	0	0
hbr	Audio	-0.533569	19	C	32	4	0	0	0	0
hbo	Audio		19	C	33		0	0	0	0
hbr	Audio		19	C	33		0	0	0	0
hbo	Audio		19	C	34	4	0	0	0	0
hbr	Audio		19	C	34	4	0	0	0	0
hbo	Audio		19	C	35	4	0	0	0	0
hbr	Audio		19	C	35	4	0	0	0	0
hbo	Audio	-1.10256	19	C	36		0	0	0	0
hbr	Audio	-8.0047	19	C	36		0	0	0	0
hbo	Audio		19	C	37	4	0	0	0	0
hbr	Audio		19	C	37	4	0	0	0	0
hbo	Audio		19	C	38	4	0	0	0	0
hbr	Audio		19	C	38	4	0	0	0	0
hbo	Audio		19	C	39	4	0	0	0	0
hbr	Audio		19	C	39	4	0	0	0	0
hbo	Audio		19	C	40		0	0	0	0
hbr	Audio		19	C	40		0	0	0	0
hbo	Audio	5.93837	19	C	41	3	0	0	0	0
hbr	Audio	-0.627417	19	C	41	3	0	0	0	0
hbo	Audio	3.29507	19	C	42	3	0	0	0	0
hbr	Audio	-0.255648	19	C	42	3	0	0	0	0
hbo	Audio	0.199645	20	C	1	1	0	0	0	0
hbr	Audio	-0.350721	20	C	1	1	0	0	0	0
hbo	Audio	-4.28128	20	C	2		0	0	0	0
hbr	Audio	-0.67713	20	C	2		0	0	0	0
hbo	Audio	0.137415	20	C	3	1	0	0	0	0
hbr	Audio	-0.14361	20	C	3	1	0	0	0	0
hbo	Audio	0.0537181	20	C	4	1	0	0	0	0
hbr	Audio	-0.238476	20	C	4	1	0	0	0	0
hbo	Audio	-0.500305	20	C	5	1	0	0	0	0
hbr	Audio	-0.376166	20	C	5	1	0	0	0	0
hbo	Audio	0.0451577	20	C	6	1	0	0	0	0
hbr	Audio	-0.156395	20	C	6	1	0	0	0	0
hbo	Audio	0.298327	20	C	7	1	0	0	0	0
hbr	Audio	-0.208901	20	C	7	1	0	0	0	0
hbo	Audio	0.272209	20	C	8	1	0	0	0	0
hbr	Audio	-0.0851156	20	C	8	1	0	0	0	0
hbo	Audio		20	C	9	2	0	0	0	0
hbr	Audio		20	C	9	2	0	0	0	0
hbo	Audio	1.56959	20	C	10	2	0	0	0	0
hbr	Audio	0.194053	20	C	10	2	0	0	0	0
hbo	Audio	0.864384	20	C	11	2	0	0	0	0
hbr	Audio	-1.19869	20	C	11	2	0	0	0	0
hbo	Audio		20	C	12		0	0	0	0
hbr	Audio		20	C	12		0	0	0	0
hbo	Audio		20	C	13	2	0	0	0	0
hbr	Audio		20	C	13	2	0	0	0	0
hbo	Audio		20	C	14	2	0	0	0	0
hbr	Audio		20	C	14	2	0	0	0	0
hbo	Audio	0.537785	20	C	15		0	0	0	0
hbr	Audio	0.380053	20	C	15		0	0	0	0
hbo	Audio		20	C	16	2	0	0	0	0
hbr	Audio		20	C	16	2	0	0	0	0
hbo	Audio	-0.722585	20	C	17	2	0	0	0	0
hbr	Audio	-0.364831	20	C	17	2	0	0	0	0
hbo	Audio	-1.50742	20	C	18	2	0	0	0	0
hbr	Audio	-0.00135269	20	C	18	2	0	0	0	0
hbo	Audio	-2.81987	20	C	19		0	0	0	0
hbr	Audio	0.0623935	20	C	19		0	0	0	0
hbo	Audio		20	C	20	3	0	0	0	0
hbr	Audio		20	C	20	3	0	0	0	0
hbo	Audio	-0.82319	20	C	21	3	0	0	0	0
hbr	Audio	0.185195	20	C	21	3	0	0	0	0
hbo	Audio	-16.2281	20	C	22		0	0	0	0
hbr	Audio	-4.96933	20	C	22		0	0	0	0
hbo	Audio	-1.83882	20	C	23	3	0	0	0	0
hbr	Audio	0.373843	20	C	23	3	0	0	0	0
hbo	Audio	-2.27036	20	C	24	3	0	0	0	0
hbr	Audio	0.755429	20	C	24	3	0	0	0	0
hbo	Audio	-1.2161	20	C	25	3	0	0	0	0
hbr	Audio	0.167362	20	C	25	3	0	0	0	0
hbo	Audio	0.0472653	20	C	26	1	0	0	0	0
hbr	Audio	-0.163694	20	C	26	1	0	0	0	0
hbo	Audio	0.298327	20	C	27	1	0	0	0	0
hbr	Audio	-0.208901	20	C	27	1	0	0	0	0
hbo	Audio	0.732738	20	C	28	1	0	0	0	0
hbr	Audio	-0.320713	20	C	28	1	0	0	0	0
hbo	Audio	0.272025	20	C	29	1	0	0	0	0
hbr	Audio	-0.0850581	20	C	29	1	0	0	0	0
hbo	Audio	0.820723	20	C	30	4	0	0	0	0
hbr	Audio	-3.51263	20	C	30	4	0	0	0	0
hbo	Audio	3.11353	20	C	31	4	0	0	0	0
hbr	Audio	-3.18673	20	C	31	4	0	0	0	0
hbo	Audio	0.110388	20	C	32	4	0	0	0	0
hbr	Audio	-0.134278	20	C	32	4	0	0	0	0
hbo	Audio	-2.88583	20	C	33		0	0	0	0
hbr	Audio	-0.586335	20	C	33		0	0	0	0
hbo	Audio		20	C	34	4	0	0	0	0
hbr	Audio		20	C	34	4	0	0	0	0
hbo	Audio		20	C	35	4	0	0	0	0
hbr	Audio		20	C	35	4	0	0	0	0
hbo	Audio		20	C	36		0	0	0	0
hbr	Audio		20	C	36		0	0	0	0
hbo	Audio		20	C	37	4	0	0	0	0
hbr	Audio		20	C	37	4	0	0	0	0
hbo	Audio	-0.518908	20	C	38	4	0	0	0	0
hbr	Audio	0.11582	20	C	38	4	0	0	0	0
hbo	Audio	-0.604244	20	C	39	4	0	0	0	0
hbr	Audio	-0.14723	20	C	39	4	0	0	0	0
hbo	Audio	-0.437995	20	C	40		0	0	0	0
hbr	Audio	0.212204	20	C	40		0	0	0	0
hbo	Audio	-1.31545	20	C	41	3	0	0	0	0
hbr	Audio	0.29594	20	C	41	3	0	0	0	0
hbo	Audio	-1.46202	20	C	42	3	0	0	0	0
hbr	Audio	0.297238	20	C	42	3	0	0	0	0
hbo	Audio	-1.14752	21	C	1	1	0	0	0	0
hbr	Audio	-0.121368	21	C	1	1	0	0	0	0
hbo	Audio	-5.79963	21	C	2		0	0	0	0
hbr	Audio	-0.997744	21	C	2		0	0	0	0
hbo	Audio	-0.329206	21	C	3	1	0	0	0	0
hbr	Audio	-0.069716	21	C	3	1	0	0	0	0
hbo	Audio	0.0458437	21	C	4	1	0	0	0	0
hbr	Audio	-0.0478173	21	C	4	1	0	0	0	0
hbo	Audio	-0.61714	21	C	5	1	0	0	0	0
hbr	Audio	-0.373934	21	C	5	1	0	0	0	0
hbo	Audio	-0.342837	21	C	6	1	0	0	0	0
hbr	Audio	-0.122958	21	C	6	1	0	0	0	0
hbo	Audio	-0.10954	21	C	7	1	0	0	0	0
hbr	Audio	-0.0759516	21	C	7	1	0	0	0	0
hbo	Audio	0.142426	21	C	8	1	0	0	0	0
hbr	Audio	-0.20935	21	C	8	1	0	0	0	0
hbo	Audio	0.107148	21	C	9	2	0	0	0	0
hbr	Audio	0.167453	21	C	9	2	0	0	0	0
hbo	Audio	1.30898	21	C	10	2	0	0	0	0
hbr	Audio	0.16039	21	C	10	2	0	0	0	0
hbo	Audio	0.551732	21	C	11	2	0	0	0	0
hbr	Audio	0.189032	21	C	11	2	0	0	0	0
hbo	Audio		21	C	12		0	0	0	0
hbr	Audio		21	C	12		0	0	0	0
hbo	Audio	0.418492	21	C	13	2	0	0	0	0
hbr	Audio	0.268929	21	C	13	2	0	0	0	0
hbo	Audio	1.0874	21	C	14	2	0	0	0	0
hbr	Audio	-0.146198	21	C	14	2	0	0	0	0
hbo	Audio	-13.1456	21	C	15		0	0	0	0
hbr	Audio	-1.45949	21	C	15		0	0	0	0
hbo	Audio	0.288842	21	C	16	2	0	0	0	0
hbr	Audio	-0.00256753	21	C	16	2	0	0	0	0
hbo	Audio	0.468025	21	C	17	2	0	0	0	0
hbr	Audio	0.20187	21	C	17	2	0	0	0	0
hbo	Audio	0.886179	21	C	18	2	0	0	0	0
hbr	Audio	0.428121	21	C	18	2	0	0	0	0
hbo	Audio	-1.15091	21	C	19		0	0	0	0
hbr	Audio	-0.25038	21	C	19		0	0	0	0
hbo	Audio	0.885165	21	C	20	3	0	0	0	0
hbr	Audio	-0.286487	21	C	20	3	0	0	0	0
hbo	Audio	0.215375	21	C	21	3	0	0	0	0
hbr	Audio	-0.205541	21	C	21	3	0	0	0	0
hbo	Audio	-48.5209	21	C	22		0	0	0	0
hbr	Audio	2.4804	21	C	22		0	0	0	0
hbo	Audio	-1.77837	21	C	23	3	0	0	0	0
hbr	Audio	-0.26794	21	C	23	3	0	0	0	0
hbo	Audio	-3.28868	21	C	24	3	0	0	0	0
hbr	Audio	-0.533674	21	C	24	3	0	0	0	0
hbo	Audio	-0.256716	21	C	25	3	0	0	0	0
hbr	Audio	-0.330279	21	C	25	3	0	0	0	0
hbo	Audio	-0.358838	21	C	26	1	0	0	0	0
hbr	Audio	-0.128697	21	C	26	1	0	0	0	0
hbo	Audio	-0.10954	21	C	27	1	0	0	0	0
hbr	Audio	-0.0759516	21	C	27	1	0	0	0	0
hbo	Audio	-1.42542	21	C	28	1	0	0	0	0
hbr	Audio	-0.333147	21	C	28	1	0	0	0	0
hbo	Audio	0.142329	21	C	29	1	0	0	0	0
hbr	Audio	-0.209209	21	C	29	1	0	0	0	0
hbo	Audio	-0.31291	21	C	30	4	0	0	0	0
hbr	Audio	1.08262	21	C	30	4	0	0	0	0
hbo	Audio	-0.105471	21	C	31	4	0	0	0	0
hbr	Audio	0.528636	21	C	31	4	0	0	0	0
hbo	Audio	0.148289	21	C	32	4	0	0	0	0
hbr	Audio	0.0340949	21	C	32	4	0	0	0	0
hbo	Audio	0.591657	21	C	33		0	0	0	0
hbr	Audio	-0.0920316	21	C	33		0	0	0	0
hbo	Audio	-0.0508589	21	C	34	4	0	0	0	0
hbr	Audio	0.331967	21	C	34	4	0	0	0	0
hbo	Audio	1.11069	21	C	35	4	0	0	0	0
hbr	Audio	-0.456669	21	C	35	4	0	0	0	0
hbo	Audio	-16.3618	21	C	36		0	0	0	0
hbr	Audio	-4.58795	21	C	36		0	0	0	0
hbo	Audio	-0.265852	21	C	37	4	0	0	0	0
hbr	Audio	-0.323281	21	C	37	4	0	0	0	0
hbo	Audio	-0.868848	21	C	38	4	0	0	0	0
hbr	Audio	0.37814	21	C	38	4	0	0	0	0
hbo	Audio	-0.775074	21	C	39	4	0	0	0	0
hbr	Audio	-0.0124833	21	C	39	4	0	0	0	0
hbo	Audio	-1.48976	21	C	40		0	0	0	0
hbr	Audio	0.246411	21	C	40		0	0	0	0
hbo	Audio	0.344167	21	C	41	3	0	0	0	0
hbr	Audio	-0.328452	21	C	41	3	0	0	0	0
hbo	Audio	-1.41396	21	C	42	3	0	0	0	0
hbr	Audio	-0.213036	21	C	42	3	0	0	0	0
hbo	Audio	0.0334717	1	T	1	1	12	7	1.5	20
hbr	Audio	-0.304246	1	T	1	1	12	7	1.5	20
hbo	Audio	0.370982	1	T	2		12	7	1.5	20
hbr	Audio	-0.38888	1	T	2		12	7	1.5	20
hbo	Audio	0.346022	1	T	3	1	12	7	1.5	20
hbr	Audio	0.56928	1	T	3	1	12	7	1.5	20
hbo	Audio	-0.604849	1	T	4	1	12	7	1.5	20
hbr	Audio	0.188343	1	T	4	1	12	7	1.5	20
hbo	Audio	-0.339013	1	T	5	1	12	7	1.5	20
hbr	Audio	0.0918952	1	T	5	1	12	7	1.5	20
hbo	Audio	-0.33761	1	T	6	1	12	7	1.5	20
hbr	Audio	-0.025268	1	T	6	1	12	7	1.5	20
hbo	Audio	-0.310391	1	T	7	1	12	7	1.5	20
hbr	Audio	-0.0446967	1	T	7	1	12	7	1.5	20
hbo	Audio	-0.784021	1	T	8	1	12	7	1.5	20
hbr	Audio	0.178652	1	T	8	1	12	7	1.5	20
hbo	Audio	5.67347	1	T	9	2	12	7	1.5	20
hbr	Audio	1.76652	1	T	9	2	12	7	1.5	20
hbo	Audio	3.4316	1	T	10	2	12	7	1.5	20
hbr	Audio	0.967258	1	T	10	2	12	7	1.5	20
hbo	Audio	2.26808	1	T	11	2	12	7	1.5	20
hbr	Audio	0.463612	1	T	11	2	12	7	1.5	20
hbo	Audio	2.87259	1	T	12		12	7	1.5	20
hbr	Audio	0.45448	1	T	12		12	7	1.5	20
hbo	Audio	3.83721	1	T	13	2	12	7	1.5	20
hbr	Audio	2.08435	1	T	13	2	12	7	1.5	20
hbo	Audio	1.96588	1	T	14	2	12	7	1.5	20
hbr	Audio	0.696564	1	T	14	2	12	7	1.5	20
hbo	Audio	1.55035	1	T	15		12	7	1.5	20
hbr	Audio	-2.03645	1	T	15		12	7	1.5	20
hbo	Audio	0.639037	1	T	16	2	12	7	1.5	20
hbr	Audio	0.190296	1	T	16	2	12	7	1.5	20
hbo	Audio	0.269681	1	T	17	2	12	7	1.5	20
hbr	Audio	0.321166	1	T	17	2	12	7	1.5	20
hbo	Audio	0.0270082	1	T	18	2	12	7	1.5	20
hbr	Audio	-0.260412	1	T	18	2	12	7	1.5	20
hbo	Audio	-0.36454	1	T	19		12	7	1.5	20
hbr	Audio	-0.101735	1	T	19		12	7	1.5	20
hbo	Audio	-0.225153	1	T	20	3	12	7	1.5	20
hbr	Audio	-0.397139	1	T	20	3	12	7	1.5	20
hbo	Audio	-0.343422	1	T	21	3	12	7	1.5	20
hbr	Audio	0.00412134	1	T	21	3	12	7	1.5	20
hbo	Audio	-4.24907	1	T	22		12	7	1.5	20
hbr	Audio	-11.7583	1	T	22		12	7	1.5	20
hbo	Audio	-0.200061	1	T	23	3	12	7	1.5	20
hbr	Audio	0.320431	1	T	23	3	12	7	1.5	20
hbo	Audio	-1.10428	1	T	24	3	12	7	1.5	20
hbr	Audio	-0.531834	1	T	24	3	12	7	1.5	20
hbo	Audio	-0.279643	1	T	25	3	12	7	1.5	20
hbr	Audio	-0.364383	1	T	25	3	12	7	1.5	20
hbo	Audio	-0.353367	1	T	26	1	12	7	1.5	20
hbr	Audio	-0.0264472	1	T	26	1	12	7	1.5	20
hbo	Audio	-0.310391	1	T	27	1	12	7	1.5	20
hbr	Audio	-0.0446967	1	T	27	1	12	7	1.5	20
hbo	Audio	-0.0582645	1	T	28	1	12	7	1.5	20
hbr	Audio	0.0615936	1	T	28	1	12	7	1.5	20
hbo	Audio	-0.783492	1	T	29	1	12	7	1.5	20
hbr	Audio	0.178531	1	T	29	1	12	7	1.5	20
hbo	Audio	1.61415	1	T	30	4	12	7	1.5	20
hbr	Audio	0.656252	1	T	30	4	12	7	1.5	20
hbo	Audio	1.32454	1	T	31	4	12	7	1.5	20
hbr	Audio	0.571594	1	T	31	4	12	7	1.5	20
hbo	Audio	-0.100915	1	T	32	4	12	7	1.5	20
hbr	Audio	0.0942713	1	T	32	4	12	7	1.5	20
hbo	Audio	1.14474	1	T	33		12	7	1.5	20
hbr	Audio	0.0183528	1	T	33		12	7	1.5	20
hbo	Audio	1.52384	1	T	34	4	12	7	1.5	20
hbr	Audio	0.742763	1	T	34	4	12	7	1.5	20
hbo	Audio	0.752925	1	T	35	4	12	7	1.5	20
hbr	Audio	0.477831	1	T	35	4	12	7	1.5	20
hbo	Audio	53.3819	1	T	36		12	7	1.5	20
hbr	Audio	30.2805	1	T	36		12	7	1.5	20
hbo	Audio	-0.0656848	1	T	37	4	12	7	1.5	20
hbr	Audio	-0.0625347	1	T	37	4	12	7	1.5	20
hbo	Audio	-0.296105	1	T	38	4	12	7	1.5	20
hbr	Audio	-0.0653086	1	T	38	4	12	7	1.5	20
hbo	Audio	-1.35942	1	T	39	4	12	7	1.5	20
hbr	Audio	-0.260451	1	T	39	4	12	7	1.5	20
hbo	Audio	-1.83565	1	T	40		12	7	1.5	20
hbr	Audio	-0.634426	1	T	40		12	7	1.5	20
hbo	Audio	-0.548784	1	T	41	3	12	7	1.5	20
hbr	Audio	0.00658584	1	T	41	3	12	7	1.5	20
hbo	Audio	-0.159065	1	T	42	3	12	7	1.5	20
hbr	Audio	0.25477	1	T	42	3	12	7	1.5	20
hbo	Audio	0.0197046	2	T	1	1	60	8	10	5.5
hbr	Audio	-0.0853963	2	T	1	1	60	8	10	5.5
hbo	Audio	1.85064	2	T	2		60	8	10	5.5
hbr	Audio	0.390775	2	T	2		60	8	10	5.5
hbo	Audio	-0.175536	2	T	3	1	60	8	10	5.5
hbr	Audio	-0.389957	2	T	3	1	60	8	10	5.5
hbo	Audio	0.412153	2	T	4	1	60	8	10	5.5
hbr	Audio	0.0533394	2	T	4	1	60	8	10	5.5
hbo	Audio	-1.6433	2	T	5	1	60	8	10	5.5
hbr	Audio	-0.223443	2	T	5	1	60	8	10	5.5
hbo	Audio	0.681043	2	T	6	1	60	8	10	5.5
hbr	Audio	0.201631	2	T	6	1	60	8	10	5.5
hbo	Audio	0.297619	2	T	7	1	60	8	10	5.5
hbr	Audio	0.0749407	2	T	7	1	60	8	10	5.5
hbo	Audio	0.0141361	2	T	8	1	60	8	10	5.5
hbr	Audio	0.135562	2	T	8	1	60	8	10	5.5
hbo	Audio	-0.214361	2	T	9	2	60	8	10	5.5
hbr	Audio	0.632014	2	T	9	2	60	8	10	5.5
hbo	Audio	-0.268036	2	T	10	2	60	8	10	5.5
hbr	Audio	-0.222257	2	T	10	2	60	8	10	5.5
hbo	Audio		2	T	11	2	60	8	10	5.5
hbr	Audio		2	T	11	2	60	8	10	5.5
hbo	Audio		2	T	12		60	8	10	5.5
hbr	Audio		2	T	12		60	8	10	5.5
hbo	Audio	0.207512	2	T	13	2	60	8	10	5.5
hbr	Audio	-0.316168	2	T	13	2	60	8	10	5.5
hbo	Audio	1.51106	2	T	14	2	60	8	10	5.5
hbr	Audio	0.546044	2	T	14	2	60	8	10	5.5
hbo	Audio	1.41798	2	T	15		60	8	10	5.5
hbr	Audio	0.15541	2	T	15		60	8	10	5.5
hbo	Audio		2	T	16	2	60	8	10	5.5
hbr	Audio		2	T	16	2	60	8	10	5.5
hbo	Audio	0.72485	2	T	17	2	60	8	10	5.5
hbr	Audio	-0.193005	2	T	17	2	60	8	10	5.5
hbo	Audio	1.71807	2	T	18	2	60	8	10	5.5
hbr	Audio	0.0907459	2	T	18	2	60	8	10	5.5
hbo	Audio		2	T	19		60	8	10	5.5
hbr	Audio		2	T	19		60	8	10	5.5
hbo	Audio		2	T	20	3	60	8	10	5.5
hbr	Audio		2	T	20	3	60	8	10	5.5
hbo	Audio	0.990755	2	T	21	3	60	8	10	5.5
hbr	Audio	0.0603528	2	T	21	3	60	8	10	5.5
hbo	Audio	-41.1108	2	T	22		60	8	10	5.5
hbr	Audio	0.386184	2	T	22		60	8	10	5.5
hbo	Audio	0.617825	2	T	23	3	60	8	10	5.5
hbr	Audio	-0.250274	2	T	23	3	60	8	10	5.5
hbo	Audio	1.26221	2	T	24	3	60	8	10	5.5
hbr	Audio	0.110008	2	T	24	3	60	8	10	5.5
hbo	Audio	0.764068	2	T	25	3	60	8	10	5.5
hbr	Audio	-0.0462091	2	T	25	3	60	8	10	5.5
hbo	Audio	0.712828	2	T	26	1	60	8	10	5.5
hbr	Audio	0.211042	2	T	26	1	60	8	10	5.5
hbo	Audio	0.297619	2	T	27	1	60	8	10	5.5
hbr	Audio	0.0749407	2	T	27	1	60	8	10	5.5
hbo	Audio	0.497761	2	T	28	1	60	8	10	5.5
hbr	Audio	-0.448141	2	T	28	1	60	8	10	5.5
hbo	Audio	0.0141266	2	T	29	1	60	8	10	5.5
hbr	Audio	0.135471	2	T	29	1	60	8	10	5.5
hbo	Audio		2	T	30	4	60	8	10	5.5
hbr	Audio		2	T	30	4	60	8	10	5.5
hbo	Audio		2	T	31	4	60	8	10	5.5
hbr	Audio		2	T	31	4	60	8	10	5.5
hbo	Audio	-0.734317	2	T	32	4	60	8	10	5.5
hbr	Audio	-1.827	2	T	32	4	60	8	10	5.5
hbo	Audio		2	T	33		60	8	10	5.5
hbr	Audio		2	T	33		60	8	10	5.5
hbo	Audio		2	T	34	4	60	8	10	5.5
hbr	Audio		2	T	34	4	60	8	10	5.5
hbo	Audio	-1.3544	2	T	35	4	60	8	10	5.5
hbr	Audio	-0.692112	2	T	35	4	60	8	10	5.5
hbo	Audio	14.4187	2	T	36		60	8	10	5.5
hbr	Audio	5.45282	2	T	36		60	8	10	5.5
hbo	Audio	0.0476785	2	T	37	4	60	8	10	5.5
hbr	Audio	-0.160425	2	T	37	4	60	8	10	5.5
hbo	Audio		2	T	38	4	60	8	10	5.5
hbr	Audio		2	T	38	4	60	8	10	5.5
hbo	Audio		2	T	39	4	60	8	10	5.5
hbr	Audio		2	T	39	4	60	8	10	5.5
hbo	Audio		2	T	40		60	8	10	5.5
hbr	Audio		2	T	40		60	8	10	5.5
hbo	Audio	1.58321	2	T	41	3	60	8	10	5.5
hbr	Audio	0.0964431	2	T	41	3	60	8	10	5.5
hbo	Audio	0.491224	2	T	42	3	60	8	10	5.5
hbr	Audio	-0.198989	2	T	42	3	60	8	10	5.5
hbo	Audio	-0.330061	3	T	1	1	10	2	2	3
hbr	Audio	0.101974	3	T	1	1	10	2	2	3
hbo	Audio	-5.72985	3	T	2		10	2	2	3
hbr	Audio	-0.215022	3	T	2		10	2	2	3
hbo	Audio		3	T	3	1	10	2	2	3
hbr	Audio		3	T	3	1	10	2	2	3
hbo	Audio	0.138393	3	T	4	1	10	2	2	3
hbr	Audio	0.281935	3	T	4	1	10	2	2	3
hbo	Audio	-0.0683026	3	T	5	1	10	2	2	3
hbr	Audio	0.410012	3	T	5	1	10	2	2	3
hbo	Audio	-0.377621	3	T	6	1	10	2	2	3
hbr	Audio	0.633362	3	T	6	1	10	2	2	3
hbo	Audio	0.31546	3	T	7	1	10	2	2	3
hbr	Audio	0.0738334	3	T	7	1	10	2	2	3
hbo	Audio		3	T	8	1	10	2	2	3
hbr	Audio		3	T	8	1	10	2	2	3
hbo	Audio		3	T	9	2	10	2	2	3
hbr	Audio		3	T	9	2	10	2	2	3
hbo	Audio	-3.21944	3	T	10	2	10	2	2	3
hbr	Audio	-0.522584	3	T	10	2	10	2	2	3
hbo	Audio	-1.92421	3	T	11	2	10	2	2	3
hbr	Audio	-0.0838969	3	T	11	2	10	2	2	3
hbo	Audio		3	T	12		10	2	2	3
hbr	Audio		3	T	12		10	2	2	3
hbo	Audio		3	T	13	2	10	2	2	3
hbr	Audio		3	T	13	2	10	2	2	3
hbo	Audio		3	T	14	2	10	2	2	3
hbr	Audio		3	T	14	2	10	2	2	3
hbo	Audio		3	T	15		10	2	2	3
hbr	Audio		3	T	15		10	2	2	3
hbo	Audio		3	T	16	2	10	2	2	3
hbr	Audio		3	T	16	2	10	2	2	3
hbo	Audio	-0.196786	3	T	17	2	10	2	2	3
hbr	Audio	0.352578	3	T	17	2	10	2	2	3
hbo	Audio	-1.78493	3	T	18	2	10	2	2	3
hbr	Audio	0.0273346	3	T	18	2	10	2	2	3
hbo	Audio		3	T	19		10	2	2	3
hbr	Audio		3	T	19		10	2	2	3
hbo	Audio		3	T	20	3	10	2	2	3
hbr	Audio		3	T	20	3	10	2	2	3
hbo	Audio	-0.541481	3	T	21	3	10	2	2	3
hbr	Audio	0.468722	3	T	21	3	10	2	2	3
hbo	Audio	221.718	3	T	22		10	2	2	3
hbr	Audio	425.618	3	T	22		10	2	2	3
hbo	Audio	-5.02451	3	T	23	3	10	2	2	3
hbr	Audio	0.124629	3	T	23	3	10	2	2	3
hbo	Audio	-10.2238	3	T	24	3	10	2	2	3
hbr	Audio	0.10767	3	T	24	3	10	2	2	3
hbo	Audio		3	T	25	3	10	2	2	3
hbr	Audio		3	T	25	3	10	2	2	3
hbo	Audio	-0.395245	3	T	26	1	10	2	2	3
hbr	Audio	0.662921	3	T	26	1	10	2	2	3
hbo	Audio	0.31546	3	T	27	1	10	2	2	3
hbr	Audio	0.0738334	3	T	27	1	10	2	2	3
hbo	Audio	0.512746	3	T	28	1	10	2	2	3
hbr	Audio	0.293715	3	T	28	1	10	2	2	3
hbo	Audio		3	T	29	1	10	2	2	3
hbr	Audio		3	T	29	1	10	2	2	3
hbo	Audio		3	T	30	4	10	2	2	3
hbr	Audio		3	T	30	4	10	2	2	3
hbo	Audio	-3.05009	3	T	31	4	10	2	2	3
hbr	Audio	-0.265852	3	T	31	4	10	2	2	3
hbo	Audio	-2.94396	3	T	32	4	10	2	2	3
hbr	Audio	-0.256982	3	T	32	4	10	2	2	3
hbo	Audio		3	T	33		10	2	2	3
hbr	Audio		3	T	33		10	2	2	3
hbo	Audio		3	T	34	4	10	2	2	3
hbr	Audio		3	T	34	4	10	2	2	3
hbo	Audio		3	T	35	4	10	2	2	3
hbr	Audio		3	T	35	4	10	2	2	3
hbo	Audio	4.04241	3	T	36		10	2	2	3
hbr	Audio	1.43565	3	T	36		10	2	2	3
hbo	Audio		3	T	37	4	10	2	2	3
hbr	Audio		3	T	37	4	10	2	2	3
hbo	Audio	-0.292531	3	T	38	4	10	2	2	3
hbr	Audio	-0.033411	3	T	38	4	10	2	2	3
hbo	Audio	-0.545891	3	T	39	4	10	2	2	3
hbr	Audio	-0.0435242	3	T	39	4	10	2	2	3
hbo	Audio	0.0937853	3	T	40		10	2	2	3
hbr	Audio	0.274887	3	T	40		10	2	2	3
hbo	Audio	-0.86528	3	T	41	3	10	2	2	3
hbr	Audio	0.749011	3	T	41	3	10	2	2	3
hbo	Audio	-3.99492	3	T	42	3	10	2	2	3
hbr	Audio	0.0990906	3	T	42	3	10	2	2	3
hbo	Audio	0.584785	4	T	1	1	56	5.5	4	25
hbr	Audio	-0.440192	4	T	1	1	56	5.5	4	25
hbo	Audio	0.310703	4	T	2		56	5.5	4	25
hbr	Audio	-0.499734	4	T	2		56	5.5	4	25
hbo	Audio	1.31751	4	T	3	1	56	5.5	4	25
hbr	Audio	-0.704118	4	T	3	1	56	5.5	4	25
hbo	Audio	-0.0429808	4	T	4	1	56	5.5	4	25
hbr	Audio	-0.138838	4	T	4	1	56	5.5	4	25
hbo	Audio	0.669897	4	T	5	1	56	5.5	4	25
hbr	Audio	-0.147129	4	T	5	1	56	5.5	4	25
hbo	Audio	-0.207	4	T	6	1	56	5.5	4	25
hbr	Audio	-0.203532	4	T	6	1	56	5.5	4	25
hbo	Audio	0.0203583	4	T	7	1	56	5.5	4	25
hbr	Audio	-0.233758	4	T	7	1	56	5.5	4	25
hbo	Audio	0.400835	4	T	8	1	56	5.5	4	25
hbr	Audio	-0.735361	4	T	8	1	56	5.5	4	25
hbo	Audio	0.293353	4	T	9	2	56	5.5	4	25
hbr	Audio	-0.190604	4	T	9	2	56	5.5	4	25
hbo	Audio	-0.490368	4	T	10	2	56	5.5	4	25
hbr	Audio	-0.524042	4	T	10	2	56	5.5	4	25
hbo	Audio	0.566508	4	T	11	2	56	5.5	4	25
hbr	Audio	-1.08554	4	T	11	2	56	5.5	4	25
hbo	Audio		4	T	12		56	5.5	4	25
hbr	Audio		4	T	12		56	5.5	4	25
hbo	Audio	-0.366468	4	T	13	2	56	5.5	4	25
hbr	Audio	-0.142399	4	T	13	2	56	5.5	4	25
hbo	Audio	0.50121	4	T	14	2	56	5.5	4	25
hbr	Audio	-0.77909	4	T	14	2	56	5.5	4	25
hbo	Audio	-2.54727	4	T	15		56	5.5	4	25
hbr	Audio	-1.67168	4	T	15		56	5.5	4	25
hbo	Audio	0.918357	4	T	16	2	56	5.5	4	25
hbr	Audio	-0.800439	4	T	16	2	56	5.5	4	25
hbo	Audio	-0.277731	4	T	17	2	56	5.5	4	25
hbr	Audio	-0.984606	4	T	17	2	56	5.5	4	25
hbo	Audio	-1.92756	4	T	18	2	56	5.5	4	25
hbr	Audio	-0.938744	4	T	18	2	56	5.5	4	25
hbo	Audio	1.71109	4	T	19		56	5.5	4	25
hbr	Audio	-0.828016	4	T	19		56	5.5	4	25
hbo	Audio	1.07964	4	T	20	3	56	5.5	4	25
hbr	Audio	-0.592791	4	T	20	3	56	5.5	4	25
hbo	Audio	0.695854	4	T	21	3	56	5.5	4	25
hbr	Audio	-0.657246	4	T	21	3	56	5.5	4	25
hbo	Audio	-88.6839	4	T	22		56	5.5	4	25
hbr	Audio	-14.2181	4	T	22		56	5.5	4	25
hbo	Audio	-0.466743	4	T	23	3	56	5.5	4	25
hbr	Audio	-1.3334	4	T	23	3	56	5.5	4	25
hbo	Audio	1.64369	4	T	24	3	56	5.5	4	25
hbr	Audio	-0.697891	4	T	24	3	56	5.5	4	25
hbo	Audio	3.6792	4	T	25	3	56	5.5	4	25
hbr	Audio	0.138606	4	T	25	3	56	5.5	4	25
hbo	Audio	-0.216661	4	T	26	1	56	5.5	4	25
hbr	Audio	-0.213031	4	T	26	1	56	5.5	4	25
hbo	Audio	0.0203583	4	T	27	1	56	5.5	4	25
hbr	Audio	-0.233758	4	T	27	1	56	5.5	4	25
hbo	Audio	0.638118	4	T	28	1	56	5.5	4	25
hbr	Audio	0.270428	4	T	28	1	56	5.5	4	25
hbo	Audio	0.400565	4	T	29	1	56	5.5	4	25
hbr	Audio	-0.734864	4	T	29	1	56	5.5	4	25
hbo	Audio	-0.160113	4	T	30	4	56	5.5	4	25
hbr	Audio	-0.312315	4	T	30	4	56	5.5	4	25
hbo	Audio	0.284654	4	T	31	4	56	5.5	4	25
hbr	Audio	-0.783469	4	T	31	4	56	5.5	4	25
hbo	Audio	0.92164	4	T	32	4	56	5.5	4	25
hbr	Audio	-0.947036	4	T	32	4	56	5.5	4	25
hbo	Audio		4	T	33		56	5.5	4	25
hbr	Audio		4	T	33		56	5.5	4	25
hbo	Audio	-0.261801	4	T	34	4	56	5.5	4	25
hbr	Audio	-0.528209	4	T	34	4	56	5.5	4	25
hbo	Audio	0.0976805	4	T	35	4	56	5.5	4	25
hbr	Audio	-0.980883	4	T	35	4	56	5.5	4	25
hbo	Audio	-16.044	4	T	36		56	5.5	4	25
hbr	Audio	-11.2608	4	T	36		56	5.5	4	25
hbo	Audio		4	T	37	4	56	5.5	4	25
hbr	Audio		4	T	37	4	56	5.5	4	25
hbo	Audio	0.291122	4	T	38	4	56	5.5	4	25
hbr	Audio	-0.683627	4	T	38	4	56	5.5	4	25
hbo	Audio	0.555382	4	T	39	4	56	5.5	4	25
hbr	Audio	-0.230227	4	T	39	4	56	5.5	4	25
hbo	Audio	0.516517	4	T	40		56	5.5	4	25
hbr	Audio	-0.405048	4	T	40		56	5.5	4	25
hbo	Audio	1.11197	4	T	41	3	56	5.5	4	25
hbr	Audio	-1.05027	4	T	41	3	56	5.5	4	25
hbo	Audio	-0.371101	4	T	42	3	56	5.5	4	25
hbr	Audio	-1.06017	4	T	42	3	56	5.5	4	25
hbo	Audio	0.848102	5	T	1	1	24	3.5	3.5	15
hbr	Audio	-0.349206	5	T	1	1	24	3.5	3.5	15
hbo	Audio	-4.43421	5	T	2		24	3.5	3.5	15
hbr	Audio	-0.668284	5	T	2		24	3.5	3.5	15
hbo	Audio	0.627422	5	T	3	1	24	3.5	3.5	15
hbr	Audio	0.0902098	5	T	3	1	24	3.5	3.5	15
hbo	Audio	0.185744	5	T	4	1	24	3.5	3.5	15
hbr	Audio	-0.23952	5	T	4	1	24	3.5	3.5	15
hbo	Audio	-0.0885064	5	T	5	1	24	3.5	3.5	15
hbr	Audio	0.0750559	5	T	5	1	24	3.5	3.5	15
hbo	Audio	0.175868	5	T	6	1	24	3.5	3.5	15
hbr	Audio	0.214406	5	T	6	1	24	3.5	3.5	15
hbo	Audio	-0.137359	5	T	7	1	24	3.5	3.5	15
hbr	Audio	0.199472	5	T	7	1	24	3.5	3.5	15
hbo	Audio	-0.157289	5	T	8	1	24	3.5	3.5	15
hbr	Audio	0.0442892	5	T	8	1	24	3.5	3.5	15
hbo	Audio	1.56144	5	T	9	2	24	3.5	3.5	15
hbr	Audio	1.06446	5	T	9	2	24	3.5	3.5	15
hbo	Audio	2.26169	5	T	10	2	24	3.5	3.5	15
hbr	Audio	1.36962	5	T	10	2	24	3.5	3.5	15
hbo	Audio	0.662241	5	T	11	2	24	3.5	3.5	15
hbr	Audio	0.537813	5	T	11	2	24	3.5	3.5	15
hbo	Audio	0.562583	5	T	12		24	3.5	3.5	15
hbr	Audio	0.687296	5	T	12		24	3.5	3.5	15
hbo	Audio	0.429147	5	T	13	2	24	3.5	3.5	15
hbr	Audio	0.553019	5	T	13	2	24	3.5	3.5	15
hbo	Audio	-0.60866	5	T	14	2	24	3.5	3.5	15
hbr	Audio	0.105262	5	T	14	2	24	3.5	3.5	15
hbo	Audio	-5.93707	5	T	15		24	3.5	3.5	15
hbr	Audio	-0.536067	5	T	15		24	3.5	3.5	15
hbo	Audio	-0.387746	5	T	16	2	24	3.5	3.5	15
hbr	Audio	-0.257338	5	T	16	2	24	3.5	3.5	15
hbo	Audio	-0.094124	5	T	17	2	24	3.5	3.5	15
hbr	Audio	-0.340452	5	T	17	2	24	3.5	3.5	15
hbo	Audio	-0.851734	5	T	18	2	24	3.5	3.5	15
hbr	Audio	-0.518987	5	T	18	2	24	3.5	3.5	15
hbo	Audio	-0.19028	5	T	19		24	3.5	3.5	15
hbr	Audio	-0.010333	5	T	19		24	3.5	3.5	15
hbo	Audio	0.129215	5	T	20	3	24	3.5	3.5	15
hbr	Audio	0.0959938	5	T	20	3	24	3.5	3.5	15
hbo	Audio	0.75209	5	T	21	3	24	3.5	3.5	15
hbr	Audio	0.07802	5	T	21	3	24	3.5	3.5	15
hbo	Audio	-64.4469	5	T	22		24	3.5	3.5	15
hbr	Audio	-38.0296	5	T	22		24	3.5	3.5	15
hbo	Audio	0.758093	5	T	23	3	24	3.5	3.5	15
hbr	Audio	0.137488	5	T	23	3	24	3.5	3.5	15
hbo	Audio	-1.0231	5	T	24	3	24	3.5	3.5	15
hbr	Audio	0.367842	5	T	24	3	24	3.5	3.5	15
hbo	Audio	0.341372	5	T	25	3	24	3.5	3.5	15
hbr	Audio	0.0842281	5	T	25	3	24	3.5	3.5	15
hbo	Audio	0.184076	5	T	26	1	24	3.5	3.5	15
hbr	Audio	0.224413	5	T	26	1	24	3.5	3.5	15
hbo	Audio	-0.137359	5	T	27	1	24	3.5	3.5	15
hbr	Audio	0.199472	5	T	27	1	24	3.5	3.5	15
hbo	Audio	0.0946633	5	T	28	1	24	3.5	3.5	15
hbr	Audio	-0.166412	5	T	28	1	24	3.5	3.5	15
hbo	Audio	-0.157183	5	T	29	1	24	3.5	3.5	15
hbr	Audio	0.0442593	5	T	29	1	24	3.5	3.5	15
hbo	Audio	0.233121	5	T	30	4	24	3.5	3.5	15
hbr	Audio	0.368017	5	T	30	4	24	3.5	3.5	15
hbo	Audio	-1.5133	5	T	31	4	24	3.5	3.5	15
hbr	Audio	-0.204272	5	T	31	4	24	3.5	3.5	15
hbo	Audio	-1.49632	5	T	32	4	24	3.5	3.5	15
hbr	Audio	-0.128503	5	T	32	4	24	3.5	3.5	15
hbo	Audio	-2.45356	5	T	33		24	3.5	3.5	15
hbr	Audio	0.66053	5	T	33		24	3.5	3.5	15
hbo	Audio	-0.642099	5	T	34	4	24	3.5	3.5	15
hbr	Audio	0.0348744	5	T	34	4	24	3.5	3.5	15
hbo	Audio	-1.99825	5	T	35	4	24	3.5	3.5	15
hbr	Audio	-0.0303351	5	T	35	4	24	3.5	3.5	15
hbo	Audio	49.9961	5	T	36		24	3.5	3.5	15
hbr	Audio	28.628	5	T	36		24	3.5	3.5	15
hbo	Audio	-1.48095	5	T	37	4	24	3.5	3.5	15
hbr	Audio	-0.0948268	5	T	37	4	24	3.5	3.5	15
hbo	Audio	-1.41845	5	T	38	4	24	3.5	3.5	15
hbr	Audio	-0.290405	5	T	38	4	24	3.5	3.5	15
hbo	Audio	-1.87673	5	T	39	4	24	3.5	3.5	15
hbr	Audio	-0.524911	5	T	39	4	24	3.5	3.5	15
hbo	Audio	0.713367	5	T	40		24	3.5	3.5	15
hbr	Audio	0.0525595	5	T	40		24	3.5	3.5	15
hbo	Audio	1.20183	5	T	41	3	24	3.5	3.5	15
hbr	Audio	0.124675	5	T	41	3	24	3.5	3.5	15
hbo	Audio	0.602749	5	T	42	3	24	3.5	3.5	15
hbr	Audio	0.109315	5	T	42	3	24	3.5	3.5	15
hbo	Audio	-2.57195	6	T	1	1	28	2	2	25
hbr	Audio	-0.151482	6	T	1	1	28	2	2	25
hbo	Audio	-6.61831	6	T	2		28	2	2	25
hbr	Audio	-0.616024	6	T	2		28	2	2	25
hbo	Audio	-2.40364	6	T	3	1	28	2	2	25
hbr	Audio	0.189739	6	T	3	1	28	2	2	25
hbo	Audio	-1.706	6	T	4	1	28	2	2	25
hbr	Audio	-0.554212	6	T	4	1	28	2	2	25
hbo	Audio	0.88659	6	T	5	1	28	2	2	25
hbr	Audio	-0.246761	6	T	5	1	28	2	2	25
hbo	Audio	-0.969346	6	T	6	1	28	2	2	25
hbr	Audio	0.00713311	6	T	6	1	28	2	2	25
hbo	Audio	-2.01743	6	T	7	1	28	2	2	25
hbr	Audio	-0.0655431	6	T	7	1	28	2	2	25
hbo	Audio	-2.21267	6	T	8	1	28	2	2	25
hbr	Audio	-0.193282	6	T	8	1	28	2	2	25
hbo	Audio	1.29772	6	T	9	2	28	2	2	25
hbr	Audio	0.818811	6	T	9	2	28	2	2	25
hbo	Audio	-0.167628	6	T	10	2	28	2	2	25
hbr	Audio	0.16274	6	T	10	2	28	2	2	25
hbo	Audio	-1.29779	6	T	11	2	28	2	2	25
hbr	Audio	-0.717595	6	T	11	2	28	2	2	25
hbo	Audio		6	T	12		28	2	2	25
hbr	Audio		6	T	12		28	2	2	25
hbo	Audio	1.43949	6	T	13	2	28	2	2	25
hbr	Audio	-0.615998	6	T	13	2	28	2	2	25
hbo	Audio	0.722692	6	T	14	2	28	2	2	25
hbr	Audio	-1.2318	6	T	14	2	28	2	2	25
hbo	Audio	-4.72897	6	T	15		28	2	2	25
hbr	Audio	-0.347281	6	T	15		28	2	2	25
hbo	Audio	-0.111994	6	T	16	2	28	2	2	25
hbr	Audio	-0.274982	6	T	16	2	28	2	2	25
hbo	Audio	-1.33354	6	T	17	2	28	2	2	25
hbr	Audio	-0.192809	6	T	17	2	28	2	2	25
hbo	Audio	-2.31657	6	T	18	2	28	2	2	25
hbr	Audio	-0.247691	6	T	18	2	28	2	2	25
hbo	Audio		6	T	19		28	2	2	25
hbr	Audio		6	T	19		28	2	2	25
hbo	Audio	-1.34104	6	T	20	3	28	2	2	25
hbr	Audio	-0.0184947	6	T	20	3	28	2	2	25
hbo	Audio	-1.92241	6	T	21	3	28	2	2	25
hbr	Audio	-0.409177	6	T	21	3	28	2	2	25
hbo	Audio	-110.043	6	T	22		28	2	2	25
hbr	Audio	-9.28602	6	T	22		28	2	2	25
hbo	Audio	-2.18712	6	T	23	3	28	2	2	25
hbr	Audio	-0.450692	6	T	23	3	28	2	2	25
hbo	Audio	-2.19178	6	T	24	3	28	2	2	25
hbr	Audio	-0.370564	6	T	24	3	28	2	2	25
hbo	Audio	-1.21377	6	T	25	3	28	2	2	25
hbr	Audio	-0.227329	6	T	25	3	28	2	2	25
hbo	Audio	-1.01459	6	T	26	1	28	2	2	25
hbr	Audio	0.00746602	6	T	26	1	28	2	2	25
hbo	Audio	-2.01743	6	T	27	1	28	2	2	25
hbr	Audio	-0.0655431	6	T	27	1	28	2	2	25
hbo	Audio	-2.92037	6	T	28	1	28	2	2	25
hbr	Audio	-0.757264	6	T	28	1	28	2	2	25
hbo	Audio	-2.21118	6	T	29	1	28	2	2	25
hbr	Audio	-0.193151	6	T	29	1	28	2	2	25
hbo	Audio	3.55984	6	T	30	4	28	2	2	25
hbr	Audio	0.0275404	6	T	30	4	28	2	2	25
hbo	Audio	1.37912	6	T	31	4	28	2	2	25
hbr	Audio	0.17602	6	T	31	4	28	2	2	25
hbo	Audio	-2.09899	6	T	32	4	28	2	2	25
hbr	Audio	0.334614	6	T	32	4	28	2	2	25
hbo	Audio	1.79734	6	T	33		28	2	2	25
hbr	Audio	0.557172	6	T	33		28	2	2	25
hbo	Audio	2.09665	6	T	34	4	28	2	2	25
[truncated: 1,613 more rows]

## Sheet: Visual
Chroma	Condition	Value	Id	group	chans	regions	THI	loud	annoy	duration
hbo	Visual	-0.429489	1	C	1	1	0	0	0	0
hbr	Visual	0.539603	1	C	1	1	0	0	0	0
hbo	Visual	17.6038	1	C	2		0	0	0	0
hbr	Visual	-1.31235	1	C	2		0	0	0	0
hbo	Visual	-2.3489	1	C	3	1	0	0	0	0
hbr	Visual	-0.437319	1	C	3	1	0	0	0	0
hbo	Visual	-1.3474	1	C	4	1	0	0	0	0
hbr	Visual	0.771471	1	C	4	1	0	0	0	0
hbo	Visual	-0.775112	1	C	5	1	0	0	0	0
hbr	Visual	0.398966	1	C	5	1	0	0	0	0
hbo	Visual		1	C	6	1	0	0	0	0
hbr	Visual		1	C	6	1	0	0	0	0			chans: channel numbers
hbo	Visual	-0.570946	1	C	7	1	0	0	0	0			regions: 1 frontal, 2 left tempral, 3 occipital, 4 right temporal
hbr	Visual	0.335928	1	C	7	1	0	0	0	0
hbo	Visual		1	C	8	1	0	0	0	0
hbr	Visual		1	C	8	1	0	0	0	0
hbo	Visual	-2.71628	1	C	9	2	0	0	0	0
hbr	Visual	-0.223196	1	C	9	2	0	0	0	0
hbo	Visual	-1.34308	1	C	10	2	0	0	0	0
hbr	Visual	1.11584	1	C	10	2	0	0	0	0
hbo	Visual	2.54047	1	C	11	2	0	0	0	0
hbr	Visual	0.162664	1	C	11	2	0	0	0	0
hbo	Visual	0.0213485	1	C	12		0	0	0	0
hbr	Visual	0.142529	1	C	12		0	0	0	0
hbo	Visual	-1.3351	1	C	13	2	0	0	0	0
hbr	Visual	0.0150891	1	C	13	2	0	0	0	0
hbo	Visual	0.194297	1	C	14	2	0	0	0	0
hbr	Visual	0.526632	1	C	14	2	0	0	0	0
hbo	Visual	-3.52206	1	C	15		0	0	0	0
hbr	Visual	-1.87232	1	C	15		0	0	0	0
hbo	Visual	-0.371667	1	C	16	2	0	0	0	0
hbr	Visual	0.613465	1	C	16	2	0	0	0	0
hbo	Visual	1.59467	1	C	17	2	0	0	0	0
hbr	Visual	0.275376	1	C	17	2	0	0	0	0
hbo	Visual	1.52004	1	C	18	2	0	0	0	0
hbr	Visual	-0.0720308	1	C	18	2	0	0	0	0
hbo	Visual	8.6023	1	C	19		0	0	0	0
hbr	Visual	-1.4025	1	C	19		0	0	0	0
hbo	Visual		1	C	20	3	0	0	0	0
hbr	Visual		1	C	20	3	0	0	0	0
hbo	Visual	10.1831	1	C	21	3	0	0	0	0
hbr	Visual	-0.0691473	1	C	21	3	0	0	0	0
hbo	Visual	50.442	1	C	22		0	0	0	0
hbr	Visual	29.9346	1	C	22		0	0	0	0
hbo	Visual	6.37031	1	C	23	3	0	0	0	0
hbr	Visual	0.111475	1	C	23	3	0	0	0	0
hbo	Visual	13.2741	1	C	24	3	0	0	0	0
hbr	Visual	0.354281	1	C	24	3	0	0	0	0
hbo	Visual	7.10596	1	C	25	3	0	0	0	0
hbr	Visual	-0.116557	1	C	25	3	0	0	0	0
hbo	Visual		1	C	26	1	0	0	0	0
hbr	Visual		1	C	26	1	0	0	0	0
hbo	Visual	-0.570946	1	C	27	1	0	0	0	0
hbr	Visual	0.335928	1	C	27	1	0	0	0	0
hbo	Visual	-2.00984	1	C	28	1	0	0	0	0
hbr	Visual	1.14461	1	C	28	1	0	0	0	0
hbo	Visual		1	C	29	1	0	0	0	0
hbr	Visual		1	C	29	1	0	0	0	0
hbo	Visual	-0.283962	1	C	30	4	0	0	0	0
hbr	Visual	0.222721	1	C	30	4	0	0	0	0
hbo	Visual	-1.44224	1	C	31	4	0	0	0	0
hbr	Visual	-0.304813	1	C	31	4	0	0	0	0
hbo	Visual	-0.156597	1	C	32	4	0	0	0	0
hbr	Visual	0.325999	1	C	32	4	0	0	0	0
hbo	Visual		1	C	33		0	0	0	0
hbr	Visual		1	C	33		0	0	0	0
hbo	Visual	-0.177184	1	C	34	4	0	0	0	0
hbr	Visual	0.646315	1	C	34	4	0	0	0	0
hbo	Visual		1	C	35	4	0	0	0	0
hbr	Visual		1	C	35	4	0	0	0	0
hbo	Visual	37.9293	1	C	36		0	0	0	0
hbr	Visual	22.1157	1	C	36		0	0	0	0
hbo	Visual	1.04111	1	C	37	4	0	0	0	0
hbr	Visual	0.415056	1	C	37	4	0	0	0	0
hbo	Visual	3.09536	1	C	38	4	0	0	0	0
hbr	Visual	-0.594587	1	C	38	4	0	0	0	0
hbo	Visual	2.58723	1	C	39	4	0	0	0	0
hbr	Visual	0.671115	1	C	39	4	0	0	0	0
hbo	Visual	12.6864	1	C	40		0	0	0	0
hbr	Visual	-2.16312	1	C	40		0	0	0	0
hbo	Visual	16.2725	1	C	41	3	0	0	0	0
hbr	Visual	-0.110496	1	C	41	3	0	0	0	0
hbo	Visual	5.06495	1	C	42	3	0	0	0	0
hbr	Visual	0.088632	1	C	42	3	0	0	0	0
hbo	Visual	-0.338132	2	C	1	1	0	0	0	0
hbr	Visual	0.710013	2	C	1	1	0	0	0	0
hbo	Visual	2.55937	2	C	2		0	0	0	0
hbr	Visual	0.123745	2	C	2		0	0	0	0
hbo	Visual	-1.10274	2	C	3	1	0	0	0	0
hbr	Visual	0.802207	2	C	3	1	0	0	0	0
hbo	Visual	-0.356898	2	C	4	1	0	0	0	0
hbr	Visual	0.494708	2	C	4	1	0	0	0	0
hbo	Visual	-0.7571	2	C	5	1	0	0	0	0
hbr	Visual	1.23142	2	C	5	1	0	0	0	0
hbo	Visual	-0.89769	2	C	6	1	0	0	0	0
hbr	Visual	0.642146	2	C	6	1	0	0	0	0
hbo	Visual	-0.252863	2	C	7	1	0	0	0	0
hbr	Visual	0.266953	2	C	7	1	0	0	0	0
hbo	Visual	-1.25598	2	C	8	1	0	0	0	0
hbr	Visual	0.731225	2	C	8	1	0	0	0	0
hbo	Visual	3.61362	2	C	9	2	0	0	0	0
hbr	Visual	0.0374265	2	C	9	2	0	0	0	0
hbo	Visual	0.357037	2	C	10	2	0	0	0	0
hbr	Visual	-0.11721	2	C	10	2	0	0	0	0
hbo	Visual	-0.13853	2	C	11	2	0	0	0	0
hbr	Visual	0.105433	2	C	11	2	0	0	0	0
hbo	Visual	-1.21346	2	C	12		0	0	0	0
hbr	Visual	0.047242	2	C	12		0	0	0	0
hbo	Visual	0.292555	2	C	13	2	0	0	0	0
hbr	Visual	-0.0465447	2	C	13	2	0	0	0	0
hbo	Visual	-1.68598	2	C	14	2	0	0	0	0
hbr	Visual	0.17909	2	C	14	2	0	0	0	0
hbo	Visual	4.18522	2	C	15		0	0	0	0
hbr	Visual	-0.141608	2	C	15		0	0	0	0
hbo	Visual	-0.561199	2	C	16	2	0	0	0	0
hbr	Visual	-0.279445	2	C	16	2	0	0	0	0
hbo	Visual	-0.413048	2	C	17	2	0	0	0	0
hbr	Visual	0.269785	2	C	17	2	0	0	0	0
hbo	Visual	-0.145451	2	C	18	2	0	0	0	0
hbr	Visual	0.0710167	2	C	18	2	0	0	0	0
hbo	Visual	-1.11465	2	C	19		0	0	0	0
hbr	Visual	0.893215	2	C	19		0	0	0	0
hbo	Visual	0.238812	2	C	20	3	0	0	0	0
hbr	Visual	0.400542	2	C	20	3	0	0	0	0
hbo	Visual	0.792022	2	C	21	3	0	0	0	0
hbr	Visual	-0.198972	2	C	21	3	0	0	0	0
hbo	Visual	22.9075	2	C	22		0	0	0	0
hbr	Visual	9.43913	2	C	22		0	0	0	0
hbo	Visual	3.83933	2	C	23	3	0	0	0	0
hbr	Visual	-0.794224	2	C	23	3	0	0	0	0
hbo	Visual	0.619044	2	C	24	3	0	0	0	0
hbr	Visual	1.07457	2	C	24	3	0	0	0	0
hbo	Visual	1.69219	2	C	25	3	0	0	0	0
hbr	Visual	-0.592124	2	C	25	3	0	0	0	0
hbo	Visual	-0.939586	2	C	26	1	0	0	0	0
hbr	Visual	0.672116	2	C	26	1	0	0	0	0
hbo	Visual	-0.252863	2	C	27	1	0	0	0	0
hbr	Visual	0.266953	2	C	27	1	0	0	0	0
hbo	Visual	0.080785	2	C	28	1	0	0	0	0
hbr	Visual	0.647643	2	C	28	1	0	0	0	0
hbo	Visual	-1.25514	2	C	29	1	0	0	0	0
hbr	Visual	0.730731	2	C	29	1	0	0	0	0
hbo	Visual	-2.50267	2	C	30	4	0	0	0	0
hbr	Visual	0.500008	2	C	30	4	0	0	0	0
hbo	Visual	-0.55556	2	C	31	4	0	0	0	0
hbr	Visual	0.290598	2	C	31	4	0	0	0	0
hbo	Visual	2.00896	2	C	32	4	0	0	0	0
hbr	Visual	-0.714947	2	C	32	4	0	0	0	0
hbo	Visual		2	C	33		0	0	0	0
hbr	Visual		2	C	33		0	0	0	0
hbo	Visual	-1.52387	2	C	34	4	0	0	0	0
hbr	Visual	0.0242594	2	C	34	4	0	0	0	0
hbo	Visual	-0.743782	2	C	35	4	0	0	0	0
hbr	Visual	-0.214401	2	C	35	4	0	0	0	0
hbo	Visual	-103.783	2	C	36		0	0	0	0
hbr	Visual	-57.0564	2	C	36		0	0	0	0
hbo	Visual	0.463301	2	C	37	4	0	0	0	0
hbr	Visual	0.651332	2	C	37	4	0	0	0	0
hbo	Visual	-0.0489903	2	C	38	4	0	0	0	0
hbr	Visual	0.308916	2	C	38	4	0	0	0	0
hbo	Visual	0.191617	2	C	39	4	0	0	0	0
hbr	Visual	-0.807017	2	C	39	4	0	0	0	0
hbo	Visual	0.871537	2	C	40		0	0	0	0
hbr	Visual	0.0998309	2	C	40		0	0	0	0
hbo	Visual	1.26564	2	C	41	3	0	0	0	0
hbr	Visual	-0.317954	2	C	41	3	0	0	0	0
hbo	Visual	3.0526	2	C	42	3	0	0	0	0
hbr	Visual	-0.631476	2	C	42	3	0	0	0	0
hbo	Visual	0.717232	4	C	1	1	0	0	0	0
hbr	Visual	-0.598571	4	C	1	1	0	0	0	0
hbo	Visual	5.64239	4	C	2		0	0	0	0
hbr	Visual	0.546386	4	C	2		0	0	0	0
hbo	Visual	0.608128	4	C	3	1	0	0	0	0
hbr	Visual	-0.0391977	4	C	3	1	0	0	0	0
hbo	Visual	-0.0765433	4	C	4	1	0	0	0	0
hbr	Visual	-0.257979	4	C	4	1	0	0	0	0
hbo	Visual	-0.470947	4	C	5	1	0	0	0	0
hbr	Visual	0.343178	4	C	5	1	0	0	0	0
hbo	Visual	-0.382938	4	C	6	1	0	0	0	0
hbr	Visual	0.0341034	4	C	6	1	0	0	0	0
hbo	Visual	0.513771	4	C	7	1	0	0	0	0
hbr	Visual	0.10938	4	C	7	1	0	0	0	0
hbo	Visual	0.795506	4	C	8	1	0	0	0	0
hbr	Visual	0.113615	4	C	8	1	0	0	0	0
hbo	Visual	-1.28676	4	C	9	2	0	0	0	0
hbr	Visual	0.660166	4	C	9	2	0	0	0	0
hbo	Visual	-0.0630489	4	C	10	2	0	0	0	0
hbr	Visual	2.2354	4	C	10	2	0	0	0	0
hbo	Visual	-0.693758	4	C	11	2	0	0	0	0
hbr	Visual	1.34531	4	C	11	2	0	0	0	0
hbo	Visual	0.243652	4	C	12		0	0	0	0
hbr	Visual	0.844481	4	C	12		0	0	0	0
hbo	Visual	-0.386781	4	C	13	2	0	0	0	0
hbr	Visual	0.655457	4	C	13	2	0	0	0	0
hbo	Visual	-2.1381	4	C	14	2	0	0	0	0
hbr	Visual	2.30806	4	C	14	2	0	0	0	0
hbo	Visual	0.50509	4	C	15		0	0	0	0
hbr	Visual	4.19373	4	C	15		0	0	0	0
hbo	Visual	-0.591805	4	C	16	2	0	0	0	0
hbr	Visual	1.06299	4	C	16	2	0	0	0	0
hbo	Visual	-1.40002	4	C	17	2	0	0	0	0
hbr	Visual	0.674624	4	C	17	2	0	0	0	0
hbo	Visual	-0.429782	4	C	18	2	0	0	0	0
hbr	Visual	0.961054	4	C	18	2	0	0	0	0
hbo	Visual		4	C	19		0	0	0	0
hbr	Visual		4	C	19		0	0	0	0
hbo	Visual	-0.0970474	4	C	20	3	0	0	0	0
hbr	Visual	0.559768	4	C	20	3	0	0	0	0
hbo	Visual	3.70412	4	C	21	3	0	0	0	0
hbr	Visual	-0.796233	4	C	21	3	0	0	0	0
hbo	Visual	-12.1555	4	C	22		0	0	0	0
hbr	Visual	39.7336	4	C	22		0	0	0	0
hbo	Visual	2.747	4	C	23	3	0	0	0	0
hbr	Visual	-0.709387	4	C	23	3	0	0	0	0
hbo	Visual	12.0782	4	C	24	3	0	0	0	0
hbr	Visual	-1.93779	4	C	24	3	0	0	0	0
hbo	Visual	10.2735	4	C	25	3	0	0	0	0
hbr	Visual	-0.702099	4	C	25	3	0	0	0	0
hbo	Visual	-0.400811	4	C	26	1	0	0	0	0
hbr	Visual	0.035695	4	C	26	1	0	0	0	0
hbo	Visual	0.513771	4	C	27	1	0	0	0	0
hbr	Visual	0.10938	4	C	27	1	0	0	0	0
hbo	Visual	-2.07203	4	C	28	1	0	0	0	0
hbr	Visual	1.3528	4	C	28	1	0	0	0	0
hbo	Visual	0.794969	4	C	29	1	0	0	0	0
hbr	Visual	0.113538	4	C	29	1	0	0	0	0
hbo	Visual	-1.68392	4	C	30	4	0	0	0	0
hbr	Visual	1.34403	4	C	30	4	0	0	0	0
hbo	Visual	-3.4531	4	C	31	4	0	0	0	0
hbr	Visual	1.72128	4	C	31	4	0	0	0	0
hbo	Visual	-1.36964	4	C	32	4	0	0	0	0
hbr	Visual	1.22779	4	C	32	4	0	0	0	0
hbo	Visual	-3.09673	4	C	33		0	0	0	0
hbr	Visual	-3.00273	4	C	33		0	0	0	0
hbo	Visual	-3.02533	4	C	34	4	0	0	0	0
hbr	Visual	0.420728	4	C	34	4	0	0	0	0
hbo	Visual	-1.61508	4	C	35	4	0	0	0	0
hbr	Visual	0.885296	4	C	35	4	0	0	0	0
hbo	Visual	22.4758	4	C	36		0	0	0	0
hbr	Visual	16.4619	4	C	36		0	0	0	0
hbo	Visual	-1.28417	4	C	37	4	0	0	0	0
hbr	Visual	-0.0450384	4	C	37	4	0	0	0	0
hbo	Visual	0.373157	4	C	38	4	0	0	0	0
hbr	Visual	0.481795	4	C	38	4	0	0	0	0
hbo	Visual	-0.920017	4	C	39	4	0	0	0	0
hbr	Visual	-0.175418	4	C	39	4	0	0	0	0
hbo	Visual		4	C	40		0	0	0	0
hbr	Visual		4	C	40		0	0	0	0
hbo	Visual	5.91913	4	C	41	3	0	0	0	0
hbr	Visual	-1.27237	4	C	41	3	0	0	0	0
hbo	Visual	2.18411	4	C	42	3	0	0	0	0
hbr	Visual	-0.564024	4	C	42	3	0	0	0	0
hbo	Visual	-0.938587	5	C	1	1	0	0	0	0
hbr	Visual	-0.608237	5	C	1	1	0	0	0	0
hbo	Visual	7.6618	5	C	2		0	0	0	0
hbr	Visual	1.11305	5	C	2		0	0	0	0
hbo	Visual	-1.09661	5	C	3	1	0	0	0	0
hbr	Visual	-0.104734	5	C	3	1	0	0	0	0
hbo	Visual	0.0435045	5	C	4	1	0	0	0	0
hbr	Visual	1.70188	5	C	4	1	0	0	0	0
hbo	Visual	-4.39822	5	C	5	1	0	0	0	0
hbr	Visual	0.210026	5	C	5	1	0	0	0	0
hbo	Visual	-1.59595	5	C	6	1	0	0	0	0
hbr	Visual	0.0973883	5	C	6	1	0	0	0	0
hbo	Visual	-0.276303	5	C	7	1	0	0	0	0
hbr	Visual	-0.0758228	5	C	7	1	0	0	0	0
hbo	Visual	-1.34345	5	C	8	1	0	0	0	0
hbr	Visual	-0.0679683	5	C	8	1	0	0	0	0
hbo	Visual	-1.01746	5	C	9	2	0	0	0	0
hbr	Visual	-1.89492	5	C	9	2	0	0	0	0
hbo	Visual	1.3987	5	C	10	2	0	0	0	0
hbr	Visual	-0.916397	5	C	10	2	0	0	0	0
hbo	Visual	3.13081	5	C	11	2	0	0	0	0
hbr	Visual	-0.171965	5	C	11	2	0	0	0	0
hbo	Visual	2.85196	5	C	12		0	0	0	0
hbr	Visual	-1.36467	5	C	12		0	0	0	0
hbo	Visual	3.73466	5	C	13	2	0	0	0	0
hbr	Visual	-1.25641	5	C	13	2	0	0	0	0
hbo	Visual	8.51294	5	C	14	2	0	0	0	0
hbr	Visual	-1.45383	5	C	14	2	0	0	0	0
hbo	Visual	31.814	5	C	15		0	0	0	0
hbr	Visual	-3.53732	5	C	15		0	0	0	0
hbo	Visual	4.22286	5	C	16	2	0	0	0	0
hbr	Visual	-0.605054	5	C	16	2	0	0	0	0
hbo	Visual	7.34704	5	C	17	2	0	0	0	0
hbr	Visual	-0.109694	5	C	17	2	0	0	0	0
hbo	Visual	6.35502	5	C	18	2	0	0	0	0
hbr	Visual	-0.0385234	5	C	18	2	0	0	0	0
hbo	Visual	2.78715	5	C	19		0	0	0	0
hbr	Visual	-0.275578	5	C	19		0	0	0	0
hbo	Visual	6.8761	5	C	20	3	0	0	0	0
hbr	Visual	-1.234	5	C	20	3	0	0	0	0
hbo	Visual	8.4396	5	C	21	3	0	0	0	0
hbr	Visual	-2.26908	5	C	21	3	0	0	0	0
hbo	Visual	-628.719	5	C	22		0	0	0	0
hbr	Visual	-540.984	5	C	22		0	0	0	0
hbo	Visual	12.131	5	C	23	3	0	0	0	0
hbr	Visual	-0.278327	5	C	23	3	0	0	0	0
hbo	Visual	6.41741	5	C	24	3	0	0	0	0
hbr	Visual	-0.855455	5	C	24	3	0	0	0	0
hbo	Visual	13.1798	5	C	25	3	0	0	0	0
hbr	Visual	-3.73326	5	C	25	3	0	0	0	0
hbo	Visual	-1.67043	5	C	26	1	0	0	0	0
hbr	Visual	0.101933	5	C	26	1	0	0	0	0
hbo	Visual	-0.276303	5	C	27	1	0	0	0	0
hbr	Visual	-0.0758228	5	C	27	1	0	0	0	0
hbo	Visual	-0.441276	5	C	28	1	0	0	0	0
hbr	Visual	0.426158	5	C	28	1	0	0	0	0
hbo	Visual	-1.34254	5	C	29	1	0	0	0	0
hbr	Visual	-0.0679224	5	C	29	1	0	0	0	0
hbo	Visual	-1.24515	5	C	30	4	0	0	0	0
hbr	Visual	-0.866909	5	C	30	4	0	0	0	0
hbo	Visual	-1.14995	5	C	31	4	0	0	0	0
hbr	Visual	-0.815595	5	C	31	4	0	0	0	0
hbo	Visual	3.90619	5	C	32	4	0	0	0	0
hbr	Visual	0.084898	5	C	32	4	0	0	0	0
hbo	Visual	0.884701	5	C	33		0	0	0	0
hbr	Visual	0.485803	5	C	33		0	0	0	0
hbo	Visual	-0.129963	5	C	34	4	0	0	0	0
hbr	Visual	-0.641007	5	C	34	4	0	0	0	0
hbo	Visual	3.88917	5	C	35	4	0	0	0	0
hbr	Visual	0.0293079	5	C	35	4	0	0	0	0
hbo	Visual	-33.5525	5	C	36		0	0	0	0
hbr	Visual	-13.115	5	C	36		0	0	0	0
hbo	Visual	2.40357	5	C	37	4	0	0	0	0
hbr	Visual	0.329604	5	C	37	4	0	0	0	0
hbo	Visual	2.6283	5	C	38	4	0	0	0	0
hbr	Visual	0.117192	5	C	38	4	0	0	0	0
hbo	Visual	4.94941	5	C	39	4	0	0	0	0
hbr	Visual	1.10352	5	C	39	4	0	0	0	0
hbo	Visual	8.21022	5	C	40		0	0	0	0
hbr	Visual	-2.85644	5	C	40		0	0	0	0
hbo	Visual	13.4864	5	C	41	3	0	0	0	0
hbr	Visual	-3.62596	5	C	41	3	0	0	0	0
hbo	Visual	9.64519	5	C	42	3	0	0	0	0
hbr	Visual	-0.221294	5	C	42	3	0	0	0	0
hbo	Visual	-0.0631252	6	C	1	1	0	0	0	0
hbr	Visual	-1.934	6	C	1	1	0	0	0	0
hbo	Visual	-1.39937	6	C	2		0	0	0	0
hbr	Visual	-0.0436779	6	C	2		0	0	0	0
hbo	Visual	-2.01566	6	C	3	1	0	0	0	0
hbr	Visual	-0.00937407	6	C	3	1	0	0	0	0
hbo	Visual	-0.276978	6	C	4	1	0	0	0	0
hbr	Visual	0.0560874	6	C	4	1	0	0	0	0
hbo	Visual	-2.94936	6	C	5	1	0	0	0	0
hbr	Visual	0.152475	6	C	5	1	0	0	0	0
hbo	Visual	-2.29229	6	C	6	1	0	0	0	0
hbr	Visual	0.146526	6	C	6	1	0	0	0	0
hbo	Visual	-2.56993	6	C	7	1	0	0	0	0
hbr	Visual	0.233245	6	C	7	1	0	0	0	0
hbo	Visual	-3.67207	6	C	8	1	0	0	0	0
hbr	Visual	0.384238	6	C	8	1	0	0	0	0
hbo	Visual	-0.558647	6	C	9	2	0	0	0	0
hbr	Visual	0.199057	6	C	9	2	0	0	0	0
hbo	Visual	-4.77952	6	C	10	2	0	0	0	0
hbr	Visual	-0.528818	6	C	10	2	0	0	0	0
hbo	Visual	-3.01109	6	C	11	2	0	0	0	0
hbr	Visual	-1.31388	6	C	11	2	0	0	0	0
hbo	Visual	-0.445017	6	C	12		0	0	0	0
hbr	Visual	-1.15341	6	C	12		0	0	0	0
hbo	Visual		6	C	13	2	0	0	0	0
hbr	Visual		6	C	13	2	0	0	0	0
hbo	Visual	-0.884015	6	C	14	2	0	0	0	0
hbr	Visual	-0.435071	6	C	14	2	0	0	0	0
hbo	Visual	-9.01968	6	C	15		0	0	0	0
hbr	Visual	-0.115589	6	C	15		0	0	0	0
hbo	Visual	-0.74	6	C	16	2	0	0	0	0
hbr	Visual	0.0773129	6	C	16	2	0	0	0	0
hbo	Visual	-1.02537	6	C	17	2	0	0	0	0
hbr	Visual	-1.33031	6	C	17	2	0	0	0	0
hbo	Visual	-1.14169	6	C	18	2	0	0	0	0
hbr	Visual	-1.03915	6	C	18	2	0	0	0	0
hbo	Visual	-0.0409267	6	C	19		0	0	0	0
hbr	Visual	0.51621	6	C	19		0	0	0	0
hbo	Visual	1.06113	6	C	20	3	0	0	0	0
hbr	Visual	-0.12101	6	C	20	3	0	0	0	0
hbo	Visual	2.63504	6	C	21	3	0	0	0	0
hbr	Visual	-1.13467	6	C	21	3	0	0	0	0
hbo	Visual	-140.199	6	C	22		0	0	0	0
hbr	Visual	-9.16546	6	C	22		0	0	0	0
hbo	Visual	2.60937	6	C	23	3	0	0	0	0
hbr	Visual	-1.1619	6	C	23	3	0	0	0	0
hbo	Visual	2.50655	6	C	24	3	0	0	0	0
hbr	Visual	-0.431781	6	C	24	3	0	0	0	0
hbo	Visual	7.04445	6	C	25	3	0	0	0	0
hbr	Visual	-2.61601	6	C	25	3	0	0	0	0
hbo	Visual	-2.39927	6	C	26	1	0	0	0	0
hbr	Visual	0.153365	6	C	26	1	0	0	0	0
hbo	Visual	-2.56993	6	C	27	1	0	0	0	0
hbr	Visual	0.233245	6	C	27	1	0	0	0	0
hbo	Visual	-2.08569	6	C	28	1	0	0	0	0
hbr	Visual	3.42075	6	C	28	1	0	0	0	0
hbo	Visual	-3.66959	6	C	29	1	0	0	0	0
hbr	Visual	0.383979	6	C	29	1	0	0	0	0
hbo	Visual	-2.22176	6	C	30	4	0	0	0	0
hbr	Visual	0.506999	6	C	30	4	0	0	0	0
hbo	Visual	-2.60317	6	C	31	4	0	0	0	0
hbr	Visual	0.478429	6	C	31	4	0	0	0	0
hbo	Visual	-3.19651	6	C	32	4	0	0	0	0
hbr	Visual	-0.372202	6	C	32	4	0	0	0	0
hbo	Visual	-1.8804	6	C	33		0	0	0	0
hbr	Visual	-0.375166	6	C	33		0	0	0	0
hbo	Visual	-1.5003	6	C	34	4	0	0	0	0
hbr	Visual	0.139842	6	C	34	4	0	0	0	0
hbo	Visual	-1.32906	6	C	35	4	0	0	0	0
hbr	Visual	-0.0786221	6	C	35	4	0	0	0	0
hbo	Visual	-29.2507	6	C	36		0	0	0	0
hbr	Visual	-1.82496	6	C	36		0	0	0	0
hbo	Visual	-1.30329	6	C	37	4	0	0	0	0
hbr	Visual	-0.105562	6	C	37	4	0	0	0	0
hbo	Visual	-2.44174	6	C	38	4	0	0	0	0
hbr	Visual	-0.345396	6	C	38	4	0	0	0	0
hbo	Visual	-4.1129	6	C	39	4	0	0	0	0
hbr	Visual	-1.15686	6	C	39	4	0	0	0	0
hbo	Visual	2.11142	6	C	40		0	0	0	0
hbr	Visual	-1.19799	6	C	40		0	0	0	0
hbo	Visual	4.21077	6	C	41	3	0	0	0	0
hbr	Visual	-1.81319	6	C	41	3	0	0	0	0
hbo	Visual	2.07467	6	C	42	3	0	0	0	0
hbr	Visual	-0.923813	6	C	42	3	0	0	0	0
hbo	Visual	-1.04734	7	C	1	1	0	0	0	0
hbr	Visual	-0.0428757	7	C	1	1	0	0	0	0
hbo	Visual	-10.3792	7	C	2		0	0	0	0
hbr	Visual	-1.88505	7	C	2		0	0	0	0
hbo	Visual	-5.26509	7	C	3	1	0	0	0	0
hbr	Visual	-0.371464	7	C	3	1	0	0	0	0
hbo	Visual	-1.56981	7	C	4	1	0	0	0	0
hbr	Visual	-0.399262	7	C	4	1	0	0	0	0
hbo	Visual	-4.38958	7	C	5	1	0	0	0	0
hbr	Visual	-0.974977	7	C	5	1	0	0	0	0
hbo	Visual	-3.27023	7	C	6	1	0	0	0	0
hbr	Visual	-0.459528	7	C	6	1	0	0	0	0
hbo	Visual	-1.79411	7	C	7	1	0	0	0	0
hbr	Visual	-0.0425885	7	C	7	1	0	0	0	0
hbo	Visual	-2.23758	7	C	8	1	0	0	0	0
hbr	Visual	0.199306	7	C	8	1	0	0	0	0
hbo	Visual	0.291679	7	C	9	2	0	0	0	0
hbr	Visual	0.392121	7	C	9	2	0	0	0	0
hbo	Visual	-1.57292	7	C	10	2	0	0	0	0
hbr	Visual	-0.467231	7	C	10	2	0	0	0	0
hbo	Visual	-0.447283	7	C	11	2	0	0	0	0
hbr	Visual	-0.426482	7	C	11	2	0	0	0	0
hbo	Visual	0.819437	7	C	12		0	0	0	0
hbr	Visual	0.312891	7	C	12		0	0	0	0
hbo	Visual	-0.354971	7	C	13	2	0	0	0	0
hbr	Visual	0.027062	7	C	13	2	0	0	0	0
hbo	Visual	1.20012	7	C	14	2	0	0	0	0
hbr	Visual	0.0986073	7	C	14	2	0	0	0	0
hbo	Visual	-4.27805	7	C	15		0	0	0	0
hbr	Visual	0.84271	7	C	15		0	0	0	0
hbo	Visual	0.285914	7	C	16	2	0	0	0	0
hbr	Visual	-0.282315	7	C	16	2	0	0	0	0
hbo	Visual	-0.803315	7	C	17	2	0	0	0	0
hbr	Visual	-0.528856	7	C	17	2	0	0	0	0
hbo	Visual	-1.96282	7	C	18	2	0	0	0	0
hbr	Visual	-0.97289	7	C	18	2	0	0	0	0
hbo	Visual	-2.15512	7	C	19		0	0	0	0
hbr	Visual	0.387376	7	C	19		0	0	0	0
hbo	Visual	0.0218477	7	C	20	3	0	0	0	0
hbr	Visual	-0.436687	7	C	20	3	0	0	0	0
hbo	Visual	-0.823969	7	C	21	3	0	0	0	0
hbr	Visual	-0.400615	7	C	21	3	0	0	0	0
hbo	Visual	-40.9258	7	C	22		0	0	0	0
hbr	Visual	9.66553	7	C	22		0	0	0	0
hbo	Visual	-1.68165	7	C	23	3	0	0	0	0
hbr	Visual	-0.546843	7	C	23	3	0	0	0	0
hbo	Visual	-2.29301	7	C	24	3	0	0	0	0
hbr	Visual	-0.536907	7	C	24	3	0	0	0	0
hbo	Visual	-1.48271	7	C	25	3	0	0	0	0
hbr	Visual	-0.405062	7	C	25	3	0	0	0	0
hbo	Visual	-3.42285	7	C	26	1	0	0	0	0
hbr	Visual	-0.480975	7	C	26	1	0	0	0	0
hbo	Visual	-1.79411	7	C	27	1	0	0	0	0
hbr	Visual	-0.0425885	7	C	27	1	0	0	0	0
hbo	Visual	-4.90129	7	C	28	1	0	0	0	0
hbr	Visual	-0.196962	7	C	28	1	0	0	0	0
hbo	Visual	-2.23607	7	C	29	1	0	0	0	0
hbr	Visual	0.199171	7	C	29	1	0	0	0	0
hbo	Visual	-2.38883	7	C	30	4	0	0	0	0
hbr	Visual	-0.22536	7	C	30	4	0	0	0	0
hbo	Visual	-1.9516	7	C	31	4	0	0	0	0
hbr	Visual	-0.134569	7	C	31	4	0	0	0	0
hbo	Visual	-2.46735	7	C	32	4	0	0	0	0
hbr	Visual	-0.538227	7	C	32	4	0	0	0	0
hbo	Visual	-1.60856	7	C	33		0	0	0	0
hbr	Visual	-0.160737	7	C	33		0	0	0	0
hbo	Visual	-1.78063	7	C	34	4	0	0	0	0
hbr	Visual	-0.261828	7	C	34	4	0	0	0	0
hbo	Visual	-2.99403	7	C	35	4	0	0	0	0
hbr	Visual	-0.2458	7	C	35	4	0	0	0	0
hbo	Visual	-5.9078	7	C	36		0	0	0	0
hbr	Visual	0.149903	7	C	36		0	0	0	0
hbo	Visual	-1.34469	7	C	37	4	0	0	0	0
hbr	Visual	-0.338916	7	C	37	4	0	0	0	0
hbo	Visual	-3.34922	7	C	38	4	0	0	0	0
hbr	Visual	-0.23884	7	C	38	4	0	0	0	0
hbo	Visual	-2.07744	7	C	39	4	0	0	0	0
hbr	Visual	-0.336166	7	C	39	4	0	0	0	0
hbo	Visual	0.0251503	7	C	40		0	0	0	0
hbr	Visual	-0.340597	7	C	40		0	0	0	0
hbo	Visual	-1.31669	7	C	41	3	0	0	0	0
hbr	Visual	-0.640177	7	C	41	3	0	0	0	0
hbo	Visual	-1.33706	7	C	42	3	0	0	0	0
hbr	Visual	-0.434788	7	C	42	3	0	0	0	0
hbo	Visual	-0.104618	8	C	1	1	0	0	0	0
hbr	Visual	0.0498877	8	C	1	1	0	0	0	0
hbo	Visual	-1.64875	8	C	2		0	0	0	0
hbr	Visual	-0.855404	8	C	2		0	0	0	0
hbo	Visual	-0.106924	8	C	3	1	0	0	0	0
hbr	Visual	-0.311673	8	C	3	1	0	0	0	0
hbo	Visual		8	C	4	1	0	0	0	0
hbr	Visual		8	C	4	1	0	0	0	0
hbo	Visual	-0.446826	8	C	5	1	0	0	0	0
hbr	Visual	0.280344	8	C	5	1	0	0	0	0
hbo	Visual	-0.325943	8	C	6	1	0	0	0	0
hbr	Visual	0.053052	8	C	6	1	0	0	0	0
hbo	Visual	-0.340681	8	C	7	1	0	0	0	0
hbr	Visual	-0.0453446	8	C	7	1	0	0	0	0
hbo	Visual	-0.239665	8	C	8	1	0	0	0	0
hbr	Visual	0.35012	8	C	8	1	0	0	0	0
hbo	Visual	-3.04686	8	C	9	2	0	0	0	0
hbr	Visual	-0.419574	8	C	9	2	0	0	0	0
hbo	Visual	-1.28018	8	C	10	2	0	0	0	0
hbr	Visual	-0.312508	8	C	10	2	0	0	0	0
hbo	Visual	1.15197	8	C	11	2	0	0	0	0
hbr	Visual	-0.0161896	8	C	11	2	0	0	0	0
hbo	Visual	-0.897162	8	C	12		0	0	0	0
hbr	Visual	-0.387003	8	C	12		0	0	0	0
hbo	Visual	-1.34083	8	C	13	2	0	0	0	0
hbr	Visual	-0.573978	8	C	13	2	0	0	0	0
hbo	Visual	-0.0666555	8	C	14	2	0	0	0	0
hbr	Visual	-0.30227	8	C	14	2	0	0	0	0
hbo	Visual	-0.424678	8	C	15		0	0	0	0
hbr	Visual	-1.36402	8	C	15		0	0	0	0
hbo	Visual	0.627724	8	C	16	2	0	0	0	0
hbr	Visual	-0.12891	8	C	16	2	0	0	0	0
hbo	Visual	0.612126	8	C	17	2	0	0	0	0
hbr	Visual	-0.13288	8	C	17	2	0	0	0	0
hbo	Visual	1.17302	8	C	18	2	0	0	0	0
hbr	Visual	-0.0340868	8	C	18	2	0	0	0	0
hbo	Visual	0.608469	8	C	19		0	0	0	0
hbr	Visual	-1.49138	8	C	19		0	0	0	0
hbo	Visual	-0.870991	8	C	20	3	0	0	0	0
hbr	Visual	-0.317802	8	C	20	3	0	0	0	0
hbo	Visual	-0.538971	8	C	21	3	0	0	0	0
hbr	Visual	-0.467775	8	C	21	3	0	0	0	0
hbo	Visual	-6.70615	8	C	22		0	0	0	0
hbr	Visual	9.70189	8	C	22		0	0	0	0
hbo	Visual	1.36686	8	C	23	3	0	0	0	0
hbr	Visual	-0.881516	8	C	23	3	0	0	0	0
hbo	Visual	-0.00454856	8	C	24	3	0	0	0	0
hbr	Visual	-0.898805	8	C	24	3	0	0	0	0
hbo	Visual	-0.0189114	8	C	25	3	0	0	0	0
hbr	Visual	-0.275618	8	C	25	3	0	0	0	0
hbo	Visual	-0.341156	8	C	26	1	0	0	0	0
hbr	Visual	0.055528	8	C	26	1	0	0	0	0
hbo	Visual	-0.340681	8	C	27	1	0	0	0	0
hbr	Visual	-0.0453446	8	C	27	1	0	0	0	0
hbo	Visual	-0.729172	8	C	28	1	0	0	0	0
hbr	Visual	-0.351893	8	C	28	1	0	0	0	0
hbo	Visual	-0.239503	8	C	29	1	0	0	0	0
hbr	Visual	0.349884	8	C	29	1	0	0	0	0
hbo	Visual	-2.0959	8	C	30	4	0	0	0	0
hbr	Visual	-1.31641	8	C	30	4	0	0	0	0
hbo	Visual	-3.56192	8	C	31	4	0	0	0	0
hbr	Visual	-0.570369	8	C	31	4	0	0	0	0
hbo	Visual	-2.52077	8	C	32	4	0	0	0	0
hbr	Visual	-0.619405	8	C	32	4	0	0	0	0
hbo	Visual	-2.69518	8	C	33		0	0	0	0
hbr	Visual	-1.22013	8	C	33		0	0	0	0
hbo	Visual	-2.89194	8	C	34	4	0	0	0	0
hbr	Visual	-1.41458	8	C	34	4	0	0	0	0
hbo	Visual	-3.59741	8	C	35	4	0	0	0	0
hbr	Visual	-1.15622	8	C	35	4	0	0	0	0
hbo	Visual	27.3685	8	C	36		0	0	0	0
hbr	Visual	15.164	8	C	36		0	0	0	0
hbo	Visual	-1.28436	8	C	37	4	0	0	0	0
hbr	Visual	-0.625574	8	C	37	4	0	0	0	0
hbo	Visual	-1.11867	8	C	38	4	0	0	0	0
hbr	Visual	0.0406867	8	C	38	4	0	0	0	0
hbo	Visual	-1.76551	8	C	39	4	0	0	0	0
hbr	Visual	-0.404848	8	C	39	4	0	0	0	0
hbo	Visual	-0.973247	8	C	40		0	0	0	0
hbr	Visual	-0.0117764	8	C	40		0	0	0	0
hbo	Visual	-0.86127	8	C	41	3	0	0	0	0
hbr	Visual	-0.747499	8	C	41	3	0	0	0	0
hbo	Visual	1.08677	8	C	42	3	0	0	0	0
hbr	Visual	-0.700881	8	C	42	3	0	0	0	0
hbo	Visual	0.301226	10	C	1	1	0	0	0	0
hbr	Visual	0.243567	10	C	1	1	0	0	0	0
hbo	Visual	-3.54742	10	C	2		0	0	0	0
hbr	Visual	1.16332	10	C	2		0	0	0	0
hbo	Visual	-0.454826	10	C	3	1	0	0	0	0
hbr	Visual	0.0773897	10	C	3	1	0	0	0	0
hbo	Visual	0.584495	10	C	4	1	0	0	0	0
hbr	Visual	0.294066	10	C	4	1	0	0	0	0
hbo	Visual	-1.11841	10	C	5	1	0	0	0	0
hbr	Visual	-0.391519	10	C	5	1	0	0	0	0
hbo	Visual	-0.750322	10	C	6	1	0	0	0	0
hbr	Visual	-0.317636	10	C	6	1	0	0	0	0
hbo	Visual	-0.569731	10	C	7	1	0	0	0	0
hbr	Visual	-0.216348	10	C	7	1	0	0	0	0
hbo	Visual	-0.248837	10	C	8	1	0	0	0	0
hbr	Visual	0.294296	10	C	8	1	0	0	0	0
hbo	Visual	2.39674	10	C	9	2	0	0	0	0
hbr	Visual	0.0457558	10	C	9	2	0	0	0	0
hbo	Visual	-2.67881	10	C	10	2	0	0	0	0
hbr	Visual	-0.618285	10	C	10	2	0	0	0	0
hbo	Visual	-3.98	10	C	11	2	0	0	0	0
hbr	Visual	-0.62354	10	C	11	2	0	0	0	0
hbo	Visual		10	C	12		0	0	0	0
hbr	Visual		10	C	12		0	0	0	0
hbo	Visual	-2.22781	10	C	13	2	0	0	0	0
hbr	Visual	0.125062	10	C	13	2	0	0	0	0
hbo	Visual	-1.77004	10	C	14	2	0	0	0	0
hbr	Visual	-0.0319275	10	C	14	2	0	0	0	0
hbo	Visual	-0.639639	10	C	15		0	0	0	0
hbr	Visual	-0.237058	10	C	15		0	0	0	0
hbo	Visual	-0.862957	10	C	16	2	0	0	0	0
hbr	Visual	-0.121053	10	C	16	2	0	0	0	0
hbo	Visual	-0.855813	10	C	17	2	0	0	0	0
hbr	Visual	0.166777	10	C	17	2	0	0	0	0
hbo	Visual	-1.53639	10	C	18	2	0	0	0	0
hbr	Visual	0.323413	10	C	18	2	0	0	0	0
hbo	Visual		10	C	19		0	0	0	0
hbr	Visual		10	C	19		0	0	0	0
hbo	Visual	-2.45942	10	C	20	3	0	0	0	0
hbr	Visual	0.113612	10	C	20	3	0	0	0	0
hbo	Visual	-0.00704018	10	C	21	3	0	0	0	0
hbr	Visual	-0.035508	10	C	21	3	0	0	0	0
hbo	Visual	-13.9162	10	C	22		0	0	0	0
hbr	Visual	-2.99082	10	C	22		0	0	0	0
hbo	Visual	-0.441546	10	C	23	3	0	0	0	0
hbr	Visual	-0.135877	10	C	23	3	0	0	0	0
hbo	Visual	-0.627068	10	C	24	3	0	0	0	0
hbr	Visual	0.291393	10	C	24	3	0	0	0	0
hbo	Visual	5.60477	10	C	25	3	0	0	0	0
hbr	Visual	1.67007	10	C	25	3	0	0	0	0
hbo	Visual	-0.78534	10	C	26	1	0	0	0	0
hbr	Visual	-0.33246	10	C	26	1	0	0	0	0
hbo	Visual	-0.569731	10	C	27	1	0	0	0	0
hbr	Visual	-0.216348	10	C	27	1	0	0	0	0
hbo	Visual	-0.408203	10	C	28	1	0	0	0	0
hbr	Visual	-0.0413134	10	C	28	1	0	0	0	0
hbo	Visual	-0.248669	10	C	29	1	0	0	0	0
hbr	Visual	0.294097	10	C	29	1	0	0	0	0
hbo	Visual	-2.27549	10	C	30	4	0	0	0	0
hbr	Visual	-0.220554	10	C	30	4	0	0	0	0
hbo	Visual	-1.42367	10	C	31	4	0	0	0	0
hbr	Visual	-0.340216	10	C	31	4	0	0	0	0
hbo	Visual	-1.01595	10	C	32	4	0	0	0	0
hbr	Visual	-0.125464	10	C	32	4	0	0	0	0
hbo	Visual		10	C	33		0	0	0	0
hbr	Visual		10	C	33		0	0	0	0
hbo	Visual	-1.85688	10	C	34	4	0	0	0	0
hbr	Visual	-0.434603	10	C	34	4	0	0	0	0
hbo	Visual	-1.73756	10	C	35	4	0	0	0	0
hbr	Visual	-0.275837	10	C	35	4	0	0	0	0
hbo	Visual	-24.0394	10	C	36		0	0	0	0
hbr	Visual	-12.7693	10	C	36		0	0	0	0
hbo	Visual	-0.168628	10	C	37	4	0	0	0	0
hbr	Visual	-0.0830085	10	C	37	4	0	0	0	0
hbo	Visual	-0.910325	10	C	38	4	0	0	0	0
hbr	Visual	0.527788	10	C	38	4	0	0	0	0
hbo	Visual	-0.0463666	10	C	39	4	0	0	0	0
hbr	Visual	0.264293	10	C	39	4	0	0	0	0
hbo	Visual		10	C	40		0	0	0	0
hbr	Visual		10	C	40		0	0	0	0
hbo	Visual	-0.0112501	10	C	41	3	0	0	0	0
hbr	Visual	-0.0567414	10	C	41	3	0	0	0	0
hbo	Visual	-0.351067	10	C	42	3	0	0	0	0
hbr	Visual	-0.108034	10	C	42	3	0	0	0	0
hbo	Visual	-2.58618	11	C	1	1	0	0	0	0
hbr	Visual	-1.17292	11	C	1	1	0	0	0	0
hbo	Visual	-4.7347	11	C	2		0	0	0	0
hbr	Visual	-0.180655	11	C	2		0	0	0	0
hbo	Visual	-1.75941	11	C	3	1	0	0	0	0
hbr	Visual	-0.626191	11	C	3	1	0	0	0	0
hbo	Visual	-0.263703	11	C	4	1	0	0	0	0
hbr	Visual	0.215524	11	C	4	1	0	0	0	0
hbo	Visual	-0.682155	11	C	5	1	0	0	0	0
hbr	Visual	0.39067	11	C	5	1	0	0	0	0
hbo	Visual	-0.95646	11	C	6	1	0	0	0	0
hbr	Visual	0.105992	11	C	6	1	0	0	0	0
hbo	Visual	-0.680397	11	C	7	1	0	0	0	0
hbr	Visual	0.140881	11	C	7	1	0	0	0	0
hbo	Visual	-1.05107	11	C	8	1	0	0	0	0
hbr	Visual	0.181497	11	C	8	1	0	0	0	0
hbo	Visual	-0.0654236	11	C	9	2	0	0	0	0
hbr	Visual	0.754293	11	C	9	2	0	0	0	0
hbo	Visual	0.960747	11	C	10	2	0	0	0	0
hbr	Visual	0.0914806	11	C	10	2	0	0	0	0
hbo	Visual	0.0739649	11	C	11	2	0	0	0	0
hbr	Visual	-0.248068	11	C	11	2	0	0	0	0
hbo	Visual		11	C	12		0	0	0	0
hbr	Visual		11	C	12		0	0	0	0
hbo	Visual		11	C	13	2	0	0	0	0
hbr	Visual		11	C	13	2	0	0	0	0
hbo	Visual		11	C	14	2	0	0	0	0
hbr	Visual		11	C	14	2	0	0	0	0
hbo	Visual	2.43787	11	C	15		0	0	0	0
hbr	Visual	3.26682	11	C	15		0	0	0	0
hbo	Visual		11	C	16	2	0	0	0	0
hbr	Visual		11	C	16	2	0	0	0	0
hbo	Visual	-1.42937	11	C	17	2	0	0	0	0
hbr	Visual	0.0892848	11	C	17	2	0	0	0	0
hbo	Visual		11	C	18	2	0	0	0	0
hbr	Visual		11	C	18	2	0	0	0	0
hbo	Visual	2.07215	11	C	19		0	0	0	0
hbr	Visual	-1.2242	11	C	19		0	0	0	0
hbo	Visual		11	C	20	3	0	0	0	0
hbr	Visual		11	C	20	3	0	0	0	0
hbo	Visual		11	C	21	3	0	0	0	0
hbr	Visual		11	C	21	3	0	0	0	0
hbo	Visual	53.3134	11	C	22		0	0	0	0
hbr	Visual	14.3715	11	C	22		0	0	0	0
hbo	Visual	-1.60086	11	C	23	3	0	0	0	0
hbr	Visual	-1.3553	11	C	23	3	0	0	0	0
hbo	Visual	7.7644	11	C	24	3	0	0	0	0
hbr	Visual	-2.6804	11	C	24	3	0	0	0	0
hbo	Visual	4.34151	11	C	25	3	0	0	0	0
hbr	Visual	-1.83357	11	C	25	3	0	0	0	0
hbo	Visual	-1.0011	11	C	26	1	0	0	0	0
hbr	Visual	0.110939	11	C	26	1	0	0	0	0
hbo	Visual	-0.680397	11	C	27	1	0	0	0	0
hbr	Visual	0.140881	11	C	27	1	0	0	0	0
hbo	Visual	-0.787697	11	C	28	1	0	0	0	0
hbr	Visual	0.440889	11	C	28	1	0	0	0	0
hbo	Visual	-1.05036	11	C	29	1	0	0	0	0
hbr	Visual	0.181375	11	C	29	1	0	0	0	0
hbo	Visual	-0.29864	11	C	30	4	0	0	0	0
hbr	Visual	-0.306532	11	C	30	4	0	0	0	0
hbo	Visual	-0.230583	11	C	31	4	0	0	0	0
hbr	Visual	-0.400183	11	C	31	4	0	0	0	0
hbo	Visual	-0.234526	11	C	32	4	0	0	0	0
hbr	Visual	-0.416346	11	C	32	4	0	0	0	0
hbo	Visual		11	C	33		0	0	0	0
hbr	Visual		11	C	33		0	0	0	0
hbo	Visual		11	C	34	4	0	0	0	0
hbr	Visual		11	C	34	4	0	0	0	0
hbo	Visual		11	C	35	4	0	0	0	0
hbr	Visual		11	C	35	4	0	0	0	0
hbo	Visual		11	C	36		0	0	0	0
hbr	Visual		11	C	36		0	0	0	0
hbo	Visual		11	C	37	4	0	0	0	0
hbr	Visual		11	C	37	4	0	0	0	0
hbo	Visual	-1.1654	11	C	38	4	0	0	0	0
hbr	Visual	0.514186	11	C	38	4	0	0	0	0
hbo	Visual		11	C	39	4	0	0	0	0
hbr	Visual		11	C	39	4	0	0	0	0
hbo	Visual		11	C	40		0	0	0	0
hbr	Visual		11	C	40		0	0	0	0
hbo	Visual		11	C	41	3	0	0	0	0
hbr	Visual		11	C	41	3	0	0	0	0
hbo	Visual	-1.27282	11	C	42	3	0	0	0	0
hbr	Visual	-1.07758	11	C	42	3	0	0	0	0
hbo	Visual	-1.7572	12	C	1	1	0	0	0	0
hbr	Visual	-0.340051	12	C	1	1	0	0	0	0
hbo	Visual	-0.663584	12	C	2		0	0	0	0
hbr	Visual	0.0947891	12	C	2		0	0	0	0
hbo	Visual	0.920679	12	C	3	1	0	0	0	0
hbr	Visual	0.426982	12	C	3	1	0	0	0	0
hbo	Visual	0.220287	12	C	4	1	0	0	0	0
hbr	Visual	-0.198907	12	C	4	1	0	0	0	0
hbo	Visual	0.341197	12	C	5	1	0	0	0	0
hbr	Visual	0.366352	12	C	5	1	0	0	0	0
hbo	Visual	-0.246885	12	C	6	1	0	0	0	0
hbr	Visual	-0.372767	12	C	6	1	0	0	0	0
hbo	Visual	-0.108074	12	C	7	1	0	0	0	0
hbr	Visual	-0.164939	12	C	7	1	0	0	0	0
hbo	Visual	-0.398537	12	C	8	1	0	0	0	0
hbr	Visual	0.241007	12	C	8	1	0	0	0	0
hbo	Visual	0.437644	12	C	9	2	0	0	0	0
hbr	Visual	-1.61455	12	C	9	2	0	0	0	0
hbo	Visual	1.51434	12	C	10	2	0	0	0	0
hbr	Visual	-1.54257	12	C	10	2	0	0	0	0
hbo	Visual	0.434857	12	C	11	2	0	0	0	0
hbr	Visual	-0.239858	12	C	11	2	0	0	0	0
hbo	Visual	-2.1483	12	C	12		0	0	0	0
hbr	Visual	1.88915	12	C	12		0	0	0	0
hbo	Visual	0.537738	12	C	13	2	0	0	0	0
hbr	Visual	-0.694657	12	C	13	2	0	0	0	0
hbo	Visual	0.857617	12	C	14	2	0	0	0	0
hbr	Visual	-0.89796	12	C	14	2	0	0	0	0
hbo	Visual	-2.05444	12	C	15		0	0	0	0
hbr	Visual	-0.0210507	12	C	15		0	0	0	0
hbo	Visual	-1.09739	12	C	16	2	0	0	0	0
hbr	Visual	-0.202088	12	C	16	2	0	0	0	0
hbo	Visual	-0.625587	12	C	17	2	0	0	0	0
hbr	Visual	-0.011337	12	C	17	2	0	0	0	0
hbo	Visual	-1.60299	12	C	18	2	0	0	0	0
hbr	Visual	0.518215	12	C	18	2	0	0	0	0
hbo	Visual	-1.00053	12	C	19		0	0	0	0
hbr	Visual	-0.0792687	12	C	19		0	0	0	0
hbo	Visual	-0.0528505	12	C	20	3	0	0	0	0
hbr	Visual	-0.332632	12	C	20	3	0	0	0	0
hbo	Visual	2.62535	12	C	21	3	0	0	0	0
hbr	Visual	-1.81834	12	C	21	3	0	0	0	0
hbo	Visual	10.378	12	C	22		0	0	0	0
hbr	Visual	-16.1425	12	C	22		0	0	0	0
hbo	Visual	0.859643	12	C	23	3	0	0	0	0
hbr	Visual	-0.886838	12	C	23	3	0	0	0	0
hbo	Visual		12	C	24	3	0	0	0	0
hbr	Visual		12	C	24	3	0	0	0	0
hbo	Visual		12	C	25	3	0	0	0	0
hbr	Visual		12	C	25	3	0	0	0	0
hbo	Visual	-0.258408	12	C	26	1	0	0	0	0
hbr	Visual	-0.390165	12	C	26	1	0	0	0	0
hbo	Visual	-0.108074	12	C	27	1	0	0	0	0
hbr	Visual	-0.164939	12	C	27	1	0	0	0	0
hbo	Visual	2.71265	12	C	28	1	0	0	0	0
hbr	Visual	0.591016	12	C	28	1	0	0	0	0
hbo	Visual	-0.398268	12	C	29	1	0	0	0	0
hbr	Visual	0.240844	12	C	29	1	0	0	0	0
hbo	Visual	0.181464	12	C	30	4	0	0	0	0
hbr	Visual	0.281685	12	C	30	4	0	0	0	0
hbo	Visual	0.345084	12	C	31	4	0	0	0	0
hbr	Visual	-0.0188698	12	C	31	4	0	0	0	0
hbo	Visual	-0.184703	12	C	32	4	0	0	0	0
hbr	Visual	0.275662	12	C	32	4	0	0	0	0
hbo	Visual		12	C	33		0	0	0	0
hbr	Visual		12	C	33		0	0	0	0
hbo	Visual		12	C	34	4	0	0	0	0
hbr	Visual		12	C	34	4	0	0	0	0
hbo	Visual		12	C	35	4	0	0	0	0
hbr	Visual		12	C	35	4	0	0	0	0
hbo	Visual	2.86973	12	C	36		0	0	0	0
hbr	Visual	0.389934	12	C	36		0	0	0	0
hbo	Visual		12	C	37	4	0	0	0	0
hbr	Visual		12	C	37	4	0	0	0	0
hbo	Visual	-1.14098	12	C	38	4	0	0	0	0
hbr	Visual	0.0609911	12	C	38	4	0	0	0	0
hbo	Visual	-0.544846	12	C	39	4	0	0	0	0
hbr	Visual	0.479888	12	C	39	4	0	0	0	0
hbo	Visual	-0.106409	12	C	40		0	0	0	0
hbr	Visual	-0.347489	12	C	40		0	0	0	0
hbo	Visual	4.19528	12	C	41	3	0	0	0	0
hbr	Visual	-2.90568	12	C	41	3	0	0	0	0
hbo	Visual	0.683491	12	C	42	3	0	0	0	0
hbr	Visual	-0.705113	12	C	42	3	0	0	0	0
hbo	Visual	0.643518	13	C	1	1	0	0	0	0
hbr	Visual	-0.80789	13	C	1	1	0	0	0	0
hbo	Visual	2.05419	13	C	2		0	0	0	0
hbr	Visual	3.05268	13	C	2		0	0	0	0
hbo	Visual	-1.88897	13	C	3	1	0	0	0	0
hbr	Visual	1.25527	13	C	3	1	0	0	0	0
hbo	Visual	-1.45991	13	C	4	1	0	0	0	0
hbr	Visual	-0.460414	13	C	4	1	0	0	0	0
hbo	Visual	2.43913	13	C	5	1	0	0	0	0
hbr	Visual	-0.0733949	13	C	5	1	0	0	0	0
hbo	Visual	-0.572717	13	C	6	1	0	0	0	0
hbr	Visual	0.978503	13	C	6	1	0	0	0	0
hbo	Visual	-1.64395	13	C	7	1	0	0	0	0
hbr	Visual	1.6986	13	C	7	1	0	0	0	0
hbo	Visual	-3.0579	13	C	8	1	0	0	0	0
hbr	Visual	1.45127	13	C	8	1	0	0	0	0
hbo	Visual	-1.34703	13	C	9	2	0	0	0	0
hbr	Visual	0.710682	13	C	9	2	0	0	0	0
hbo	Visual	-2.14767	13	C	10	2	0	0	0	0
hbr	Visual	3.59847	13	C	10	2	0	0	0	0
hbo	Visual	-4.86249	13	C	11	2	0	0	0	0
hbr	Visual	1.63875	13	C	11	2	0	0	0	0
hbo	Visual	-5.33387	13	C	12		0	0	0	0
hbr	Visual	2.30812	13	C	12		0	0	0	0
hbo	Visual	-2.16055	13	C	13	2	0	0	0	0
hbr	Visual	2.47549	13	C	13	2	0	0	0	0
hbo	Visual	0.950248	13	C	14	2	0	0	0	0
hbr	Visual	3.9717	13	C	14	2	0	0	0	0
hbo	Visual	5.13741	13	C	15		0	0	0	0
hbr	Visual	-2.98973	13	C	15		0	0	0	0
hbo	Visual	3.31571	13	C	16	2	0	0	0	0
hbr	Visual	-1.04512	13	C	16	2	0	0	0	0
hbo	Visual	0.853791	13	C	17	2	0	0	0	0
hbr	Visual	-0.140539	13	C	17	2	0	0	0	0
hbo	Visual	2.74581	13	C	18	2	0	0	0	0
hbr	Visual	-0.463513	13	C	18	2	0	0	0	0
hbo	Visual		13	C	19		0	0	0	0
hbr	Visual		13	C	19		0	0	0	0
hbo	Visual		13	C	20	3	0	0	0	0
hbr	Visual		13	C	20	3	0	0	0	0
hbo	Visual	1.77474	13	C	21	3	0	0	0	0
hbr	Visual	-0.857732	13	C	21	3	0	0	0	0
hbo	Visual	104.898	13	C	22		0	0	0	0
hbr	Visual	39.8833	13	C	22		0	0	0	0
hbo	Visual	5.57843	13	C	23	3	0	0	0	0
hbr	Visual	-1.25978	13	C	23	3	0	0	0	0
hbo	Visual	-2.09296	13	C	24	3	0	0	0	0
hbr	Visual	3.3286	13	C	24	3	0	0	0	0
hbo	Visual		13	C	25	3	0	0	0	0
hbr	Visual		13	C	25	3	0	0	0	0
hbo	Visual	-0.599446	13	C	26	1	0	0	0	0
hbr	Visual	1.02417	13	C	26	1	0	0	0	0
hbo	Visual	-1.64395	13	C	27	1	0	0	0	0
hbr	Visual	1.6986	13	C	27	1	0	0	0	0
hbo	Visual	0.00347067	13	C	28	1	0	0	0	0
hbr	Visual	1.15831	13	C	28	1	0	0	0	0
hbo	Visual	-3.05583	13	C	29	1	0	0	0	0
hbr	Visual	1.45029	13	C	29	1	0	0	0	0
hbo	Visual	-0.931988	13	C	30	4	0	0	0	0
hbr	Visual	0.469327	13	C	30	4	0	0	0	0
hbo	Visual	0.605706	13	C	31	4	0	0	0	0
hbr	Visual	0.843889	13	C	31	4	0	0	0	0
hbo	Visual	1.1357	13	C	32	4	0	0	0	0
hbr	Visual	-0.470363	13	C	32	4	0	0	0	0
hbo	Visual	0.347022	13	C	33		0	0	0	0
hbr	Visual	-0.147047	13	C	33		0	0	0	0
hbo	Visual	-1.01095	13	C	34	4	0	0	0	0
hbr	Visual	0.0247705	13	C	34	4	0	0	0	0
hbo	Visual		13	C	35	4	0	0	0	0
hbr	Visual		13	C	35	4	0	0	0	0
hbo	Visual	6.52382	13	C	36		0	0	0	0
hbr	Visual	3.38851	13	C	36		0	0	0	0
hbo	Visual	3.76477	13	C	37	4	0	0	0	0
hbr	Visual	0.621642	13	C	37	4	0	0	0	0
hbo	Visual	2.71355	13	C	38	4	0	0	0	0
hbr	Visual	0.350926	13	C	38	4	0	0	0	0
hbo	Visual	2.33877	13	C	39	4	0	0	0	0
hbr	Visual	-0.83965	13	C	39	4	0	0	0	0
hbo	Visual	-0.289331	13	C	40		0	0	0	0
hbr	Visual	0.103096	13	C	40		0	0	0	0
hbo	Visual	2.83601	13	C	41	3	0	0	0	0
hbr	Visual	-1.37065	13	C	41	3	0	0	0	0
hbo	Visual	4.43533	13	C	42	3	0	0	0	0
hbr	Visual	-1.00164	13	C	42	3	0	0	0	0
hbo	Visual	-0.213701	14	C	1	1	0	0	0	0
hbr	Visual	-1.11394	14	C	1	1	0	0	0	0
hbo	Visual	-1.36589	14	C	2		0	0	0	0
hbr	Visual	0.0146167	14	C	2		0	0	0	0
hbo	Visual	0.586079	14	C	3	1	0	0	0	0
hbr	Visual	-0.441723	14	C	3	1	0	0	0	0
hbo	Visual	0.368612	14	C	4	1	0	0	0	0
hbr	Visual	-0.246639	14	C	4	1	0	0	0	0
hbo	Visual	-0.163966	14	C	5	1	0	0	0	0
hbr	Visual	0.531092	14	C	5	1	0	0	0	0
hbo	Visual	2.22496	14	C	6	1	0	0	0	0
hbr	Visual	-1.26865	14	C	6	1	0	0	0	0
hbo	Visual	1.13039	14	C	7	1	0	0	0	0
hbr	Visual	-0.112093	14	C	7	1	0	0	0	0
hbo	Visual		14	C	8	1	0	0	0	0
hbr	Visual		14	C	8	1	0	0	0	0
hbo	Visual	1.15018	14	C	9	2	0	0	0	0
hbr	Visual	1.25761	14	C	9	2	0	0	0	0
hbo	Visual	0.302719	14	C	10	2	0	0	0	0
hbr	Visual	0.52114	14	C	10	2	0	0	0	0
hbo	Visual	2.2451	14	C	11	2	0	0	0	0
hbr	Visual	0.254251	14	C	11	2	0	0	0	0
hbo	Visual		14	C	12		0	0	0	0
hbr	Visual		14	C	12		0	0	0	0
hbo	Visual		14	C	13	2	0	0	0	0
hbr	Visual		14	C	13	2	0	0	0	0
hbo	Visual		14	C	14	2	0	0	0	0
hbr	Visual		14	C	14	2	0	0	0	0
hbo	Visual	-0.410152	14	C	15		0	0	0	0
hbr	Visual	-0.648627	14	C	15		0	0	0	0
hbo	Visual		14	C	16	2	0	0	0	0
hbr	Visual		14	C	16	2	0	0	0	0
hbo	Visual	1.58518	14	C	17	2	0	0	0	0
hbr	Visual	-0.0708563	14	C	17	2	0	0	0	0
hbo	Visual	1.69011	14	C	18	2	0	0	0	0
hbr	Visual	-0.18948	14	C	18	2	0	0	0	0
hbo	Visual	4.60234	14	C	19		0	0	0	0
hbr	Visual	-1.21925	14	C	19		0	0	0	0
hbo	Visual		14	C	20	3	0	0	0	0
hbr	Visual		14	C	20	3	0	0	0	0
hbo	Visual	8.7842	14	C	21	3	0	0	0	0
hbr	Visual	-2.37211	14	C	21	3	0	0	0	0
hbo	Visual	67.4904	14	C	22		0	0	0	0
hbr	Visual	40.9611	14	C	22		0	0	0	0
hbo	Visual	2.80255	14	C	23	3	0	0	0	0
hbr	Visual	0.0873169	14	C	23	3	0	0	0	0
hbo	Visual	6.88729	14	C	24	3	0	0	0	0
hbr	Visual	-1.73596	14	C	24	3	0	0	0	0
hbo	Visual	-0.222179	14	C	25	3	0	0	0	0
hbr	Visual	-0.173759	14	C	25	3	0	0	0	0
hbo	Visual	2.3288	14	C	26	1	0	0	0	0
hbr	Visual	-1.32786	14	C	26	1	0	0	0	0
hbo	Visual	1.13039	14	C	27	1	0	0	0	0
hbr	Visual	-0.112093	14	C	27	1	0	0	0	0
hbo	Visual	0.681177	14	C	28	1	0	0	0	0
hbr	Visual	-0.971513	14	C	28	1	0	0	0	0
hbo	Visual		14	C	29	1	0	0	0	0
hbr	Visual		14	C	29	1	0	0	0	0
hbo	Visual	-0.852706	14	C	30	4	0	0	0	0
hbr	Visual	-0.186472	14	C	30	4	0	0	0	0
hbo	Visual	-0.640651	14	C	31	4	0	0	0	0
hbr	Visual	0.333841	14	C	31	4	0	0	0	0
hbo	Visual	1.09184	14	C	32	4	0	0	0	0
hbr	Visual	0.307787	14	C	32	4	0	0	0	0
hbo	Visual		14	C	33		0	0	0	0
hbr	Visual		14	C	33		0	0	0	0
hbo	Visual		14	C	34	4	0	0	0	0
hbr	Visual		14	C	34	4	0	0	0	0
hbo	Visual		14	C	35	4	0	0	0	0
hbr	Visual		14	C	35	4	0	0	0	0
hbo	Visual	-0.0552303	14	C	36		0	0	0	0
hbr	Visual	2.47448	14	C	36		0	0	0	0
hbo	Visual		14	C	37	4	0	0	0	0
hbr	Visual		14	C	37	4	0	0	0	0
hbo	Visual	2.15938	14	C	38	4	0	0	0	0
hbr	Visual	-0.206962	14	C	38	4	0	0	0	0
hbo	Visual	2.20625	14	C	39	4	0	0	0	0
hbr	Visual	-0.218251	14	C	39	4	0	0	0	0
hbo	Visual	5.2593	14	C	40		0	0	0	0
hbr	Visual	-1.16637	14	C	40		0	0	0	0
hbo	Visual	14.037	14	C	41	3	0	0	0	0
hbr	Visual	-3.7906	14	C	41	3	0	0	0	0
hbo	Visual	2.22827	14	C	42	3	0	0	0	0
hbr	Visual	0.0694245	14	C	42	3	0	0	0	0
hbo	Visual	0.00994558	15	C	1	1	0	0	0	0
hbr	Visual	0.0571288	15	C	1	1	0	0	0	0
hbo	Visual	-11.98	15	C	2		0	0	0	0
hbr	Visual	-0.597928	15	C	2		0	0	0	0
hbo	Visual	-0.120343	15	C	3	1	0	0	0	0
hbr	Visual	-0.743409	15	C	3	1	0	0	0	0
hbo	Visual	-0.341681	15	C	4	1	0	0	0	0
hbr	Visual	-0.579583	15	C	4	1	0	0	0	0
hbo	Visual	0.273869	15	C	5	1	0	0	0	0
hbr	Visual	-0.0418307	15	C	5	1	0	0	0	0
hbo	Visual	-0.309703	15	C	6	1	0	0	0	0
hbr	Visual	-0.633726	15	C	6	1	0	0	0	0
hbo	Visual	-0.089434	15	C	7	1	0	0	0	0
hbr	Visual	-0.75413	15	C	7	1	0	0	0	0
hbo	Visual	-0.131956	15	C	8	1	0	0	0	0
hbr	Visual	-1.18386	15	C	8	1	0	0	0	0
hbo	Visual	-0.662012	15	C	9	2	0	0	0	0
hbr	Visual	-1.08961	15	C	9	2	0	0	0	0
hbo	Visual	-0.406073	15	C	10	2	0	0	0	0
hbr	Visual	-1.38459	15	C	10	2	0	0	0	0
hbo	Visual	-2.25317	15	C	11	2	0	0	0	0
hbr	Visual	-1.21968	15	C	11	2	0	0	0	0
hbo	Visual	-1.18502	15	C	12		0	0	0	0
hbr	Visual	-2.35053	15	C	12		0	0	0	0
hbo	Visual	0.123207	15	C	13	2	0	0	0	0
hbr	Visual	-1.12264	15	C	13	2	0	0	0	0
hbo	Visual	-0.440321	15	C	14	2	0	0	0	0
hbr	Visual	-1.03654	15	C	14	2	0	0	0	0
hbo	Visual	0.549595	15	C	15		0	0	0	0
hbr	Visual	-0.586136	15	C	15		0	0	0	0
hbo	Visual	-0.80164	15	C	16	2	0	0	0	0
hbr	Visual	-0.368881	15	C	16	2	0	0	0	0
hbo	Visual	-0.997932	15	C	17	2	0	0	0	0
hbr	Visual	-0.926526	15	C	17	2	0	0	0	0
hbo	Visual	-0.338268	15	C	18	2	0	0	0	0
hbr	Visual	-0.832209	15	C	18	2	0	0	0	0
hbo	Visual		15	C	19		0	0	0	0
hbr	Visual		15	C	19		0	0	0	0
hbo	Visual	0.199882	15	C	20	3	0	0	0	0
hbr	Visual	0.197644	15	C	20	3	0	0	0	0
hbo	Visual	0.153771	15	C	21	3	0	0	0	0
hbr	Visual	-0.160903	15	C	21	3	0	0	0	0
hbo	Visual	-8.06885	15	C	22		0	0	0	0
hbr	Visual	11.2362	15	C	22		0	0	0	0
hbo	Visual	0.889616	15	C	23	3	0	0	0	0
hbr	Visual	1.19178	15	C	23	3	0	0	0	0
hbo	Visual	4.05984	15	C	24	3	0	0	0	0
hbr	Visual	-1.15909	15	C	24	3	0	0	0	0
hbo	Visual	-0.825542	15	C	25	3	0	0	0	0
hbr	Visual	-1.23536	15	C	25	3	0	0	0	0
hbo	Visual	-0.324157	15	C	26	1	0	0	0	0
hbr	Visual	-0.663303	15	C	26	1	0	0	0	0
hbo	Visual	-0.089434	15	C	27	1	0	0	0	0
hbr	Visual	-0.75413	15	C	27	1	0	0	0	0
hbo	Visual	-0.248946	15	C	28	1	0	0	0	0
hbr	Visual	-0.753829	15	C	28	1	0	0	0	0
hbo	Visual	-0.131867	15	C	29	1	0	0	0	0
hbr	Visual	-1.18306	15	C	29	1	0	0	0	0
hbo	Visual	3.00491	15	C	30	4	0	0	0	0
hbr	Visual	-0.200225	15	C	30	4	0	0	0	0
hbo	Visual	3.53873	15	C	31	4	0	0	0	0
hbr	Visual	-0.117998	15	C	31	4	0	0	0	0
hbo	Visual	-0.084044	15	C	32	4	0	0	0	0
hbr	Visual	-0.741105	15	C	32	4	0	0	0	0
hbo	Visual	2.69652	15	C	33		0	0	0	0
hbr	Visual	-0.639394	15	C	33		0	0	0	0
hbo	Visual		15	C	34	4	0	0	0	0
hbr	Visual		15	C	34	4	0	0	0	0
hbo	Visual	1.95725	15	C	35	4	0	0	0	0
hbr	Visual	0.0666567	15	C	35	4	0	0	0	0
hbo	Visual	-2.44902	15	C	36		0	0	0	0
hbr	Visual	-0.493327	15	C	36		0	0	0	0
hbo	Visual	0.784135	15	C	37	4	0	0	0	0
hbr	Visual	0.074996	15	C	37	4	0	0	0	0
hbo	Visual	0.193906	15	C	38	4	0	0	0	0
hbr	Visual	-0.130525	15	C	38	4	0	0	0	0
hbo	Visual	1.6482	15	C	39	4	0	0	0	0
hbr	Visual	-0.137763	15	C	39	4	0	0	0	0
hbo	Visual		15	C	40		0	0	0	0
hbr	Visual		15	C	40		0	0	0	0
hbo	Visual	0.245724	15	C	41	3	0	0	0	0
hbr	Visual	-0.257121	15	C	41	3	0	0	0	0
hbo	Visual	0.707321	15	C	42	3	0	0	0	0
hbr	Visual	0.947569	15	C	42	3	0	0	0	0
hbo	Visual	1.67655	16	C	1	1	0	0	0	0
hbr	Visual	-0.296127	16	C	1	1	0	0	0	0
hbo	Visual	-0.736399	16	C	2		0	0	0	0
hbr	Visual	-0.173283	16	C	2		0	0	0	0
hbo	Visual	1.59154	16	C	3	1	0	0	0	0
hbr	Visual	-0.492241	16	C	3	1	0	0	0	0
hbo	Visual	0.445372	16	C	4	1	0	0	0	0
hbr	Visual	-0.464595	16	C	4	1	0	0	0	0
hbo	Visual	1.17364	16	C	5	1	0	0	0	0
hbr	Visual	-0.635631	16	C	5	1	0	0	0	0
hbo	Visual	0.427448	16	C	6	1	0	0	0	0
hbr	Visual	-0.613049	16	C	6	1	0	0	0	0
hbo	Visual	-0.174275	16	C	7	1	0	0	0	0
hbr	Visual	-0.266136	16	C	7	1	0	0	0	0
hbo	Visual	0.15754	16	C	8	1	0	0	0	0
hbr	Visual	-0.167295	16	C	8	1	0	0	0	0
hbo	Visual	-1.05977	16	C	9	2	0	0	0	0
hbr	Visual	1.90688	16	C	9	2	0	0	0	0
hbo	Visual	-4.11929	16	C	10	2	0	0	0	0
hbr	Visual	1.39776	16	C	10	2	0	0	0	0
hbo	Visual	0.0360783	16	C	11	2	0	0	0	0
hbr	Visual	-0.0447096	16	C	11	2	0	0	0	0
hbo	Visual		16	C	12		0	0	0	0
hbr	Visual		16	C	12		0	0	0	0
hbo	Visual	0.492696	16	C	13	2	0	0	0	0
hbr	Visual	0.93436	16	C	13	2	0	0	0	0
hbo	Visual	0.0760801	16	C	14	2	0	0	0	0
hbr	Visual	0.470732	16	C	14	2	0	0	0	0
hbo	Visual	2.49561	16	C	15		0	0	0	0
hbr	Visual	0.713978	16	C	15		0	0	0	0
hbo	Visual	1.3378	16	C	16	2	0	0	0	0
hbr	Visual	-0.289428	16	C	16	2	0	0	0	0
hbo	Visual	-0.201732	16	C	17	2	0	0	0	0
hbr	Visual	0.214162	16	C	17	2	0	0	0	0
hbo	Visual	-0.490324	16	C	18	2	0	0	0	0
hbr	Visual	0.131169	16	C	18	2	0	0	0	0
hbo	Visual	1.39128	16	C	19		0	0	0	0
hbr	Visual	-0.711952	16	C	19		0	0	0	0
hbo	Visual	5.68311	16	C	20	3	0	0	0	0
hbr	Visual	1.26155	16	C	20	3	0	0	0	0
hbo	Visual	2.34216	16	C	21	3	0	0	0	0
hbr	Visual	0.0175688	16	C	21	3	0	0	0	0
hbo	Visual	-36.2178	16	C	22		0	0	0	0
hbr	Visual	-82.7023	16	C	22		0	0	0	0
hbo	Visual	9.75905	16	C	23	3	0	0	0	0
hbr	Visual	0.679813	16	C	23	3	0	0	0	0
hbo	Visual	9.38474	16	C	24	3	0	0	0	0
hbr	Visual	-1.65597	16	C	24	3	0	0	0	0
hbo	Visual	1.53795	16	C	25	3	0	0	0	0
hbr	Visual	0.0703693	16	C	25	3	0	0	0	0
hbo	Visual	0.447397	16	C	26	1	0	0	0	0
hbr	Visual	-0.641661	16	C	26	1	0	0	0	0
hbo	Visual	-0.174275	16	C	27	1	0	0	0	0
hbr	Visual	-0.266136	16	C	27	1	0	0	0	0
hbo	Visual	0.8247	16	C	28	1	0	0	0	0
hbr	Visual	-1.46621	16	C	28	1	0	0	0	0
hbo	Visual	0.157434	16	C	29	1	0	0	0	0
hbr	Visual	-0.167182	16	C	29	1	0	0	0	0
hbo	Visual	0.0728228	16	C	30	4	0	0	0	0
hbr	Visual	0.283584	16	C	30	4	0	0	0	0
hbo	Visual	0.445617	16	C	31	4	0	0	0	0
hbr	Visual	0.546837	16	C	31	4	0	0	0	0
hbo	Visual	2.50861	16	C	32	4	0	0	0	0
hbr	Visual	-0.997091	16	C	32	4	0	0	0	0
hbo	Visual	1.22457	16	C	33		0	0	0	0
hbr	Visual	-0.428245	16	C	33		0	0	0	0
hbo	Visual	1.70078	16	C	34	4	0	0	0	0
hbr	Visual	0.229898	16	C	34	4	0	0	0	0
hbo	Visual	2.58194	16	C	35	4	0	0	0	0
hbr	Visual	-0.689259	16	C	35	4	0	0	0	0
hbo	Visual	28.8784	16	C	36		0	0	0	0
hbr	Visual	14.3791	16	C	36		0	0	0	0
hbo	Visual	0.920998	16	C	37	4	0	0	0	0
hbr	Visual	0.0781925	16	C	37	4	0	0	0	0
hbo	Visual	1.77394	16	C	38	4	0	0	0	0
hbr	Visual	-0.755698	16	C	38	4	0	0	0	0
hbo	Visual	-1.27062	16	C	39	4	0	0	0	0
hbr	Visual	0.548113	16	C	39	4	0	0	0	0
hbo	Visual	1.18588	16	C	40		0	0	0	0
hbr	Visual	0.600406	16	C	40		0	0	0	0
hbo	Visual	3.74274	16	C	41	3	0	0	0	0
hbr	Visual	0.0280747	16	C	41	3	0	0	0	0
hbo	Visual	7.75929	16	C	42	3	0	0	0	0
hbr	Visual	0.54051	16	C	42	3	0	0	0	0
hbo	Visual	-5.31866	17	C	1	1	0	0	0	0
hbr	Visual	-1.21505	17	C	1	1	0	0	0	0
hbo	Visual	5.9335	17	C	2		0	0	0	0
hbr	Visual	3.20707	17	C	2		0	0	0	0
hbo	Visual	-8.42348	17	C	3	1	0	0	0	0
hbr	Visual	-0.850071	17	C	3	1	0	0	0	0
hbo	Visual	-4.89988	17	C	4	1	0	0	0	0
hbr	Visual	-0.946203	17	C	4	1	0	0	0	0
hbo	Visual	-6.12036	17	C	5	1	0	0	0	0
hbr	Visual	-0.0486447	17	C	5	1	0	0	0	0
hbo	Visual	-3.58684	17	C	6	1	0	0	0	0
hbr	Visual	0.040369	17	C	6	1	0	0	0	0
hbo	Visual	-3.37482	17	C	7	1	0	0	0	0
hbr	Visual	-0.423343	17	C	7	1	0	0	0	0
hbo	Visual	-4.46421	17	C	8	1	0	0	0	0
hbr	Visual	-0.255162	17	C	8	1	0	0	0	0
hbo	Visual	-0.304403	17	C	9	2	0	0	0	0
hbr	Visual	0.815564	17	C	9	2	0	0	0	0
hbo	Visual	-3.02871	17	C	10	2	0	0	0	0
hbr	Visual	-1.29931	17	C	10	2	0	0	0	0
hbo	Visual	-1.0528	17	C	11	2	0	0	0	0
hbr	Visual	-0.441377	17	C	11	2	0	0	0	0
hbo	Visual	-2.15653	17	C	12		0	0	0	0
hbr	Visual	-0.77854	17	C	12		0	0	0	0
hbo	Visual	-1.4213	17	C	13	2	0	0	0	0
hbr	Visual	-0.488888	17	C	13	2	0	0	0	0
hbo	Visual	-2.94136	17	C	14	2	0	0	0	0
hbr	Visual	-0.467039	17	C	14	2	0	0	0	0
hbo	Visual	-4.9063	17	C	15		0	0	0	0
hbr	Visual	1.21901	17	C	15		0	0	0	0
hbo	Visual	-1.85956	17	C	16	2	0	0	0	0
hbr	Visual	-0.408198	17	C	16	2	0	0	0	0
hbo	Visual	-2.50747	17	C	17	2	0	0	0	0
hbr	Visual	-0.548097	17	C	17	2	0	0	0	0
hbo	Visual	-2.60034	17	C	18	2	0	0	0	0
hbr	Visual	-0.657142	17	C	18	2	0	0	0	0
hbo	Visual	-2.08659	17	C	19		0	0	0	0
hbr	Visual	-0.925137	17	C	19		0	0	0	0
hbo	Visual	-1.83071	17	C	20	3	0	0	0	0
hbr	Visual	-0.635126	17	C	20	3	0	0	0	0
hbo	Visual	-1.5521	17	C	21	3	0	0	0	0
hbr	Visual	-0.372712	17	C	21	3	0	0	0	0
hbo	Visual	-52.863	17	C	22		0	0	0	0
hbr	Visual	-61.4614	17	C	22		0	0	0	0
hbo	Visual	0.346666	17	C	23	3	0	0	0	0
hbr	Visual	-2.13968	17	C	23	3	0	0	0	0
hbo	Visual	-1.80745	17	C	24	3	0	0	0	0
hbr	Visual	-1.28197	17	C	24	3	0	0	0	0
hbo	Visual	0.366928	17	C	25	3	0	0	0	0
hbr	Visual	-1.08655	17	C	25	3	0	0	0	0
hbo	Visual	-3.75424	17	C	26	1	0	0	0	0
hbr	Visual	0.0422531	17	C	26	1	0	0	0	0
hbo	Visual	-3.37482	17	C	27	1	0	0	0	0
hbr	Visual	-0.423343	17	C	27	1	0	0	0	0
hbo	Visual	-5.65765	17	C	28	1	0	0	0	0
hbr	Visual	0.611188	17	C	28	1	0	0	0	0
hbo	Visual	-4.4612	17	C	29	1	0	0	0	0
hbr	Visual	-0.25499	17	C	29	1	0	0	0	0
hbo	Visual	-1.09132	17	C	30	4	0	0	0	0
hbr	Visual	-0.759482	17	C	30	4	0	0	0	0
hbo	Visual		17	C	31	4	0	0	0	0
hbr	Visual		17	C	31	4	0	0	0	0
hbo	Visual	-0.230569	17	C	32	4	0	0	0	0
hbr	Visual	-0.819733	17	C	32	4	0	0	0	0
hbo	Visual	-0.932139	17	C	33		0	0	0	0
hbr	Visual	-0.167527	17	C	33		0	0	0	0
hbo	Visual		17	C	34	4	0	0	0	0
hbr	Visual		17	C	34	4	0	0	0	0
hbo	Visual	-2.04212	17	C	35	4	0	0	0	0
hbr	Visual	0.473269	17	C	35	4	0	0	0	0
hbo	Visual	-5.99539	17	C	36		0	0	0	0
hbr	Visual	-1.234	17	C	36		0	0	0	0
hbo	Visual	-0.912091	17	C	37	4	0	0	0	0
hbr	Visual	-0.407735	17	C	37	4	0	0	0	0
hbo	Visual	-0.574906	17	C	38	4	0	0	0	0
hbr	Visual	-1.11157	17	C	38	4	0	0	0	0
hbo	Visual	-2.21012	17	C	39	4	0	0	0	0
hbr	Visual	-0.615857	17	C	39	4	0	0	0	0
hbo	Visual	-1.48969	17	C	40		0	0	0	0
hbr	Visual	-0.45452	17	C	40		0	0	0	0
hbo	Visual	-2.48024	17	C	41	3	0	0	0	0
hbr	Visual	-0.595588	17	C	41	3	0	0	0	0
hbo	Visual	0.27563	17	C	42	3	0	0	0	0
hbr	Visual	-1.70123	17	C	42	3	0	0	0	0
hbo	Visual	-0.767465	19	C	1	1	0	0	0	0
hbr	Visual	-0.0318207	19	C	1	1	0	0	0	0
hbo	Visual	-11.6381	19	C	2		0	0	0	0
hbr	Visual	-0.0613235	19	C	2		0	0	0	0
hbo	Visual	1.99938	19	C	3	1	0	0	0	0
hbr	Visual	-2.10404	19	C	3	1	0	0	0	0
hbo	Visual	2.70164	19	C	4	1	0	0	0	0
hbr	Visual	0.00292383	19	C	4	1	0	0	0	0
hbo	Visual	1.41694	19	C	5	1	0	0	0	0
hbr	Visual	-1.41812	19	C	5	1	0	0	0	0
hbo	Visual	1.04522	19	C	6	1	0	0	0	0
hbr	Visual	-1.29593	19	C	6	1	0	0	0	0
hbo	Visual	3.132	19	C	7	1	0	0	0	0
hbr	Visual	-0.906195	19	C	7	1	0	0	0	0
hbo	Visual	1.07374	19	C	8	1	0	0	0	0
hbr	Visual	-0.44017	19	C	8	1	0	0	0	0
hbo	Visual	-0.26271	19	C	9	2	0	0	0	0
hbr	Visual	0.538366	19	C	9	2	0	0	0	0
hbo	Visual	0.498722	19	C	10	2	0	0	0	0
hbr	Visual	0.337736	19	C	10	2	0	0	0	0
hbo	Visual	1.31225	19	C	11	2	0	0	0	0
hbr	Visual	0.293486	19	C	11	2	0	0	0	0
hbo	Visual		19	C	12		0	0	0	0
hbr	Visual		19	C	12		0	0	0	0
hbo	Visual		19	C	13	2	0	0	0	0
hbr	Visual		19	C	13	2	0	0	0	0
hbo	Visual		19	C	14	2	0	0	0	0
hbr	Visual		19	C	14	2	0	0	0	0
hbo	Visual	-0.938657	19	C	15		0	0	0	0
hbr	Visual	-7.25824	19	C	15		0	0	0	0
hbo	Visual		19	C	16	2	0	0	0	0
hbr	Visual		19	C	16	2	0	0	0	0
hbo	Visual	0.970979	19	C	17	2	0	0	0	0
hbr	Visual	0.226098	19	C	17	2	0	0	0	0
hbo	Visual	-0.0586057	19	C	18	2	0	0	0	0
hbr	Visual	-1.83426	19	C	18	2	0	0	0	0
hbo	Visual		19	C	19		0	0	0	0
hbr	Visual		19	C	19		0	0	0	0
hbo	Visual		19	C	20	3	0	0	0	0
hbr	Visual		19	C	20	3	0	0	0	0
hbo	Visual	3.44689	19	C	21	3	0	0	0	0
hbr	Visual	-0.362476	19	C	21	3	0	0	0	0
hbo	Visual	46.3788	19	C	22		0	0	0	0
hbr	Visual	-0.0449871	19	C	22		0	0	0	0
hbo	Visual	5.85008	19	C	23	3	0	0	0	0
hbr	Visual	-1.62618	19	C	23	3	0	0	0	0
hbo	Visual		19	C	24	3	0	0	0	0
hbr	Visual		19	C	24	3	0	0	0	0
hbo	Visual		19	C	25	3	0	0	0	0
hbr	Visual		19	C	25	3	0	0	0	0
hbo	Visual	1.094	19	C	26	1	0	0	0	0
hbr	Visual	-1.35641	19	C	26	1	0	0	0	0
hbo	Visual	3.132	19	C	27	1	0	0	0	0
hbr	Visual	-0.906195	19	C	27	1	0	0	0	0
hbo	Visual	3.62306	19	C	28	1	0	0	0	0
hbr	Visual	-0.410704	19	C	28	1	0	0	0	0
hbo	Visual	1.07301	19	C	29	1	0	0	0	0
hbr	Visual	-0.439873	19	C	29	1	0	0	0	0
hbo	Visual	0.134767	19	C	30	4	0	0	0	0
hbr	Visual	-0.0761836	19	C	30	4	0	0	0	0
hbo	Visual	-0.6967	19	C	31	4	0	0	0	0
hbr	Visual	0.295121	19	C	31	4	0	0	0	0
hbo	Visual	-0.270785	19	C	32	4	0	0	0	0
hbr	Visual	0.576486	19	C	32	4	0	0	0	0
hbo	Visual		19	C	33		0	0	0	0
hbr	Visual		19	C	33		0	0	0	0
hbo	Visual		19	C	34	4	0	0	0	0
hbr	Visual		19	C	34	4	0	0	0	0
hbo	Visual		19	C	35	4	0	0	0	0
hbr	Visual		19	C	35	4	0	0	0	0
hbo	Visual	-13.4627	19	C	36		0	0	0	0
hbr	Visual	-5.86327	19	C	36		0	0	0	0
hbo	Visual		19	C	37	4	0	0	0	0
hbr	Visual		19	C	37	4	0	0	0	0
hbo	Visual		19	C	38	4	0	0	0	0
hbr	Visual		19	C	38	4	0	0	0	0
hbo	Visual		19	C	39	4	0	0	0	0
hbr	Visual		19	C	39	4	0	0	0	0
hbo	Visual		19	C	40		0	0	0	0
hbr	Visual		19	C	40		0	0	0	0
hbo	Visual	5.50809	19	C	41	3	0	0	0	0
hbr	Visual	-0.579232	19	C	41	3	0	0	0	0
hbo	Visual	4.65132	19	C	42	3	0	0	0	0
hbr	Visual	-1.29295	19	C	42	3	0	0	0	0
hbo	Visual	-1.03754	20	C	1	1	0	0	0	0
hbr	Visual	-0.472088	20	C	1	1	0	0	0	0
hbo	Visual	-3.83274	20	C	2		0	0	0	0
hbr	Visual	-1.39391	20	C	2		0	0	0	0
hbo	Visual	0.425408	20	C	3	1	0	0	0	0
hbr	Visual	-0.790403	20	C	3	1	0	0	0	0
hbo	Visual	-0.186932	20	C	4	1	0	0	0	0
hbr	Visual	-0.156262	20	C	4	1	0	0	0	0
hbo	Visual	-0.000705257	20	C	5	1	0	0	0	0
hbr	Visual	-0.950322	20	C	5	1	0	0	0	0
hbo	Visual	0.256157	20	C	6	1	0	0	0	0
hbr	Visual	-0.389052	20	C	6	1	0	0	0	0
hbo	Visual	0.330314	20	C	7	1	0	0	0	0
hbr	Visual	-0.318192	20	C	7	1	0	0	0	0
hbo	Visual	0.20983	20	C	8	1	0	0	0	0
hbr	Visual	-0.116614	20	C	8	1	0	0	0	0
hbo	Visual	-2.46341	20	C	9	2	0	0	0	0
hbr	Visual	1.26357	20	C	9	2	0	0	0	0
hbo	Visual	-10.7281	20	C	10	2	0	0	0	0
hbr	Visual	2.84238	20	C	10	2	0	0	0	0
hbo	Visual	-4.69319	20	C	11	2	0	0	0	0
hbr	Visual	0.857555	20	C	11	2	0	0	0	0
hbo	Visual		20	C	12		0	0	0	0
hbr	Visual		20	C	12		0	0	0	0
hbo	Visual		20	C	13	2	0	0	0	0
hbr	Visual		20	C	13	2	0	0	0	0
hbo	Visual		20	C	14	2	0	0	0	0
hbr	Visual		20	C	14	2	0	0	0	0
hbo	Visual	-10.791	20	C	15		0	0	0	0
hbr	Visual	-7.29989	20	C	15		0	0	0	0
hbo	Visual		20	C	16	2	0	0	0	0
hbr	Visual		20	C	16	2	0	0	0	0
hbo	Visual	-1.72876	20	C	17	2	0	0	0	0
hbr	Visual	0.0760295	20	C	17	2	0	0	0	0
hbo	Visual	-2.03635	20	C	18	2	0	0	0	0
hbr	Visual	-2.76207	20	C	18	2	0	0	0	0
hbo	Visual	-1.00152	20	C	19		0	0	0	0
hbr	Visual	-0.312375	20	C	19		0	0	0	0
hbo	Visual		20	C	20	3	0	0	0	0
hbr	Visual		20	C	20	3	0	0	0	0
hbo	Visual	1.56811	20	C	21	3	0	0	0	0
hbr	Visual	-0.398202	20	C	21	3	0	0	0	0
hbo	Visual	-185.131	20	C	22		0	0	0	0
hbr	Visual	-123.185	20	C	22		0	0	0	0
hbo	Visual	3.92996	20	C	23	3	0	0	0	0
hbr	Visual	-1.27501	20	C	23	3	0	0	0	0
hbo	Visual	13.816	20	C	24	3	0	0	0	0
hbr	Visual	-4.7866	20	C	24	3	0	0	0	0
hbo	Visual	5.54808	20	C	25	3	0	0	0	0
hbr	Visual	-1.71711	20	C	25	3	0	0	0	0
hbo	Visual	0.268113	20	C	26	1	0	0	0	0
hbr	Visual	-0.40721	20	C	26	1	0	0	0	0
hbo	Visual	0.330314	20	C	27	1	0	0	0	0
hbr	Visual	-0.318192	20	C	27	1	0	0	0	0
hbo	Visual	1.14068	20	C	28	1	0	0	0	0
hbr	Visual	-0.718527	20	C	28	1	0	0	0	0
hbo	Visual	0.209688	20	C	29	1	0	0	0	0
hbr	Visual	-0.116535	20	C	29	1	0	0	0	0
hbo	Visual	-15.2509	20	C	30	4	0	0	0	0
hbr	Visual	-1.20608	20	C	30	4	0	0	0	0
hbo	Visual	-6.04717	20	C	31	4	0	0	0	0
hbr	Visual	-0.601386	20	C	31	4	0	0	0	0
hbo	Visual	1.44819	20	C	32	4	0	0	0	0
hbr	Visual	-1.19928	20	C	32	4	0	0	0	0
hbo	Visual	-4.63891	20	C	33		0	0	0	0
hbr	Visual	-1.18162	20	C	33		0	0	0	0
hbo	Visual		20	C	34	4	0	0	0	0
hbr	Visual		20	C	34	4	0	0	0	0
hbo	Visual		20	C	35	4	0	0	0	0
hbr	Visual		20	C	35	4	0	0	0	0
hbo	Visual		20	C	36		0	0	0	0
hbr	Visual		20	C	36		0	0	0	0
hbo	Visual		20	C	37	4	0	0	0	0
hbr	Visual		20	C	37	4	0	0	0	0
hbo	Visual	0.228156	20	C	38	4	0	0	0	0
hbr	Visual	-0.648634	20	C	38	4	0	0	0	0
hbo	Visual	-0.490071	20	C	39	4	0	0	0	0
hbr	Visual	-0.374675	20	C	39	4	0	0	0	0
hbo	Visual	-0.290279	20	C	40		0	0	0	0
hbr	Visual	-0.0090195	20	C	40		0	0	0	0
hbo	Visual	2.50582	20	C	41	3	0	0	0	0
hbr	Visual	-0.636322	20	C	41	3	0	0	0	0
hbo	Visual	3.12466	20	C	42	3	0	0	0	0
hbr	Visual	-1.01374	20	C	42	3	0	0	0	0
hbo	Visual	-1.45115	21	C	1	1	0	0	0	0
hbr	Visual	0.543825	21	C	1	1	0	0	0	0
hbo	Visual	-1.94511	21	C	2		0	0	0	0
hbr	Visual	-1.27413	21	C	2		0	0	0	0
hbo	Visual	-0.116608	21	C	3	1	0	0	0	0
hbr	Visual	0.0072343	21	C	3	1	0	0	0	0
hbo	Visual	-0.509611	21	C	4	1	0	0	0	0
hbr	Visual	-0.174163	21	C	4	1	0	0	0	0
hbo	Visual	-4.27294	21	C	5	1	0	0	0	0
hbr	Visual	1.84835	21	C	5	1	0	0	0	0
hbo	Visual	-0.0906048	21	C	6	1	0	0	0	0
hbr	Visual	0.131461	21	C	6	1	0	0	0	0
hbo	Visual	0.324579	21	C	7	1	0	0	0	0
hbr	Visual	0.302466	21	C	7	1	0	0	0	0
hbo	Visual	-0.113242	21	C	8	1	0	0	0	0
hbr	Visual	0.438001	21	C	8	1	0	0	0	0
hbo	Visual	-1.73165	21	C	9	2	0	0	0	0
hbr	Visual	-0.419348	21	C	9	2	0	0	0	0
hbo	Visual	0.554555	21	C	10	2	0	0	0	0
hbr	Visual	0.260698	21	C	10	2	0	0	0	0
hbo	Visual	0.554436	21	C	11	2	0	0	0	0
hbr	Visual	0.492968	21	C	11	2	0	0	0	0
hbo	Visual		21	C	12		0	0	0	0
hbr	Visual		21	C	12		0	0	0	0
hbo	Visual	-1.94213	21	C	13	2	0	0	0	0
hbr	Visual	-0.281992	21	C	13	2	0	0	0	0
hbo	Visual	1.96335	21	C	14	2	0	0	0	0
hbr	Visual	0.206491	21	C	14	2	0	0	0	0
hbo	Visual	-1.66109	21	C	15		0	0	0	0
hbr	Visual	0.170721	21	C	15		0	0	0	0
hbo	Visual	0.199963	21	C	16	2	0	0	0	0
hbr	Visual	-0.254829	21	C	16	2	0	0	0	0
hbo	Visual	1.43441	21	C	17	2	0	0	0	0
hbr	Visual	0.141256	21	C	17	2	0	0	0	0
hbo	Visual	3.7531	21	C	18	2	0	0	0	0
hbr	Visual	-0.0627434	21	C	18	2	0	0	0	0
hbo	Visual	6.56981	21	C	19		0	0	0	0
hbr	Visual	-1.60381	21	C	19		0	0	0	0
hbo	Visual	1.34298	21	C	20	3	0	0	0	0
hbr	Visual	-0.424313	21	C	20	3	0	0	0	0
hbo	Visual	0.620283	21	C	21	3	0	0	0	0
hbr	Visual	-0.0440263	21	C	21	3	0	0	0	0
hbo	Visual	-39.6323	21	C	22		0	0	0	0
hbr	Visual	7.91509	21	C	22		0	0	0	0
hbo	Visual	9.61723	21	C	23	3	0	0	0	0
hbr	Visual	-1.25149	21	C	23	3	0	0	0	0
hbo	Visual	21.1599	21	C	24	3	0	0	0	0
hbr	Visual	-4.41381	21	C	24	3	0	0	0	0
hbo	Visual	4.86158	21	C	25	3	0	0	0	0
hbr	Visual	-0.629115	21	C	25	3	0	0	0	0
hbo	Visual	-0.0948334	21	C	26	1	0	0	0	0
hbr	Visual	0.137596	21	C	26	1	0	0	0	0
hbo	Visual	0.324579	21	C	27	1	0	0	0	0
hbr	Visual	0.302466	21	C	27	1	0	0	0	0
hbo	Visual	-0.0450754	21	C	28	1	0	0	0	0
hbr	Visual	0.0459405	21	C	28	1	0	0	0	0
hbo	Visual	-0.113165	21	C	29	1	0	0	0	0
hbr	Visual	0.437705	21	C	29	1	0	0	0	0
hbo	Visual	-0.494685	21	C	30	4	0	0	0	0
hbr	Visual	-0.205343	21	C	30	4	0	0	0	0
hbo	Visual	0.240965	21	C	31	4	0	0	0	0
hbr	Visual	-0.155333	21	C	31	4	0	0	0	0
hbo	Visual	-0.8948	21	C	32	4	0	0	0	0
hbr	Visual	0.773955	21	C	32	4	0	0	0	0
hbo	Visual	0.68812	21	C	33		0	0	0	0
hbr	Visual	0.0267062	21	C	33		0	0	0	0
hbo	Visual	-0.521094	21	C	34	4	0	0	0	0
hbr	Visual	-0.2227	21	C	34	4	0	0	0	0
hbo	Visual	-0.930493	21	C	35	4	0	0	0	0
hbr	Visual	0.297831	21	C	35	4	0	0	0	0
hbo	Visual	-9.68438	21	C	36		0	0	0	0
hbr	Visual	-4.15517	21	C	36		0	0	0	0
hbo	Visual	-0.310189	21	C	37	4	0	0	0	0
hbr	Visual	0.401212	21	C	37	4	0	0	0	0
hbo	Visual	-1.39597	21	C	38	4	0	0	0	0
hbr	Visual	0.875491	21	C	38	4	0	0	0	0
hbo	Visual	0.915207	21	C	39	4	0	0	0	0
hbr	Visual	0.163857	21	C	39	4	0	0	0	0
hbo	Visual	1.11817	21	C	40		0	0	0	0
hbr	Visual	-0.276278	21	C	40		0	0	0	0
hbo	Visual	0.991204	21	C	41	3	0	0	0	0
hbr	Visual	-0.0703535	21	C	41	3	0	0	0	0
hbo	Visual	7.64653	21	C	42	3	0	0	0	0
hbr	Visual	-0.995044	21	C	42	3	0	0	0	0
hbo	Visual	-3.65738	1	T	1	1	12	7	1.5	20
hbr	Visual	0.233367	1	T	1	1	12	7	1.5	20
hbo	Visual	-2.9518	1	T	2		12	7	1.5	20
hbr	Visual	-1.17959	1	T	2		12	7	1.5	20
hbo	Visual	-0.404563	1	T	3	1	12	7	1.5	20
hbr	Visual	0.865865	1	T	3	1	12	7	1.5	20
hbo	Visual	-2.37328	1	T	4	1	12	7	1.5	20
hbr	Visual	-0.945941	1	T	4	1	12	7	1.5	20
hbo	Visual	-2.66185	1	T	5	1	12	7	1.5	20
hbr	Visual	1.4495	1	T	5	1	12	7	1.5	20
hbo	Visual	-1.36354	1	T	6	1	12	7	1.5	20
hbr	Visual	0.602158	1	T	6	1	12	7	1.5	20
hbo	Visual	-1.07266	1	T	7	1	12	7	1.5	20
hbr	Visual	0.443533	1	T	7	1	12	7	1.5	20
hbo	Visual	-0.784143	1	T	8	1	12	7	1.5	20
hbr	Visual	-0.527475	1	T	8	1	12	7	1.5	20
hbo	Visual	-0.166	1	T	9	2	12	7	1.5	20
hbr	Visual	-1.16736	1	T	9	2	12	7	1.5	20
hbo	Visual	0.781687	1	T	10	2	12	7	1.5	20
hbr	Visual	-1.09617	1	T	10	2	12	7	1.5	20
hbo	Visual	0.918054	1	T	11	2	12	7	1.5	20
hbr	Visual	-1.17732	1	T	11	2	12	7	1.5	20
hbo	Visual	1.59852	1	T	12		12	7	1.5	20
hbr	Visual	-1.19016	1	T	12		12	7	1.5	20
hbo	Visual	-2.24588	1	T	13	2	12	7	1.5	20
hbr	Visual	1.0673	1	T	13	2	12	7	1.5	20
hbo	Visual	1.14799	1	T	14	2	12	7	1.5	20
hbr	Visual	-0.774885	1	T	14	2	12	7	1.5	20
hbo	Visual	-4.07441	1	T	15		12	7	1.5	20
hbr	Visual	-0.822186	1	T	15		12	7	1.5	20
hbo	Visual	-0.731488	1	T	16	2	12	7	1.5	20
hbr	Visual	-0.769098	1	T	16	2	12	7	1.5	20
hbo	Visual	-1.04141	1	T	17	2	12	7	1.5	20
hbr	Visual	-0.219558	1	T	17	2	12	7	1.5	20
hbo	Visual	-1.01448	1	T	18	2	12	7	1.5	20
hbr	Visual	-0.749855	1	T	18	2	12	7	1.5	20
hbo	Visual	0.0350744	1	T	19		12	7	1.5	20
hbr	Visual	-0.315795	1	T	19		12	7	1.5	20
hbo	Visual	3.63319	1	T	20	3	12	7	1.5	20
hbr	Visual	-1.94826	1	T	20	3	12	7	1.5	20
hbo	Visual	1.51506	1	T	21	3	12	7	1.5	20
hbr	Visual	-0.398014	1	T	21	3	12	7	1.5	20
hbo	Visual	-53.0432	1	T	22		12	7	1.5	20
hbr	Visual	-19.9005	1	T	22		12	7	1.5	20
hbo	Visual	1.71401	1	T	23	3	12	7	1.5	20
hbr	Visual	0.477764	1	T	23	3	12	7	1.5	20
hbo	Visual	1.2851	1	T	24	3	12	7	1.5	20
hbr	Visual	-0.979461	1	T	24	3	12	7	1.5	20
hbo	Visual	1.51157	1	T	25	3	12	7	1.5	20
hbr	Visual	-1.25355	1	T	25	3	12	7	1.5	20
hbo	Visual	-1.42717	1	T	26	1	12	7	1.5	20
hbr	Visual	0.630261	1	T	26	1	12	7	1.5	20
hbo	Visual	-1.07266	1	T	27	1	12	7	1.5	20
hbr	Visual	0.443533	1	T	27	1	12	7	1.5	20
hbo	Visual	-0.488057	1	T	28	1	12	7	1.5	20
hbr	Visual	0.512539	1	T	28	1	12	7	1.5	20
hbo	Visual	-0.783613	1	T	29	1	12	7	1.5	20
hbr	Visual	-0.527119	1	T	29	1	12	7	1.5	20
hbo	Visual	0.303398	1	T	30	4	12	7	1.5	20
hbr	Visual	-0.992239	1	T	30	4	12	7	1.5	20
hbo	Visual	1.49023	1	T	31	4	12	7	1.5	20
hbr	Visual	-0.0352971	1	T	31	4	12	7	1.5	20
hbo	Visual	-1.12644	1	T	32	4	12	7	1.5	20
hbr	Visual	0.329425	1	T	32	4	12	7	1.5	20
hbo	Visual	0.426516	1	T	33		12	7	1.5	20
hbr	Visual	-0.735302	1	T	33		12	7	1.5	20
hbo	Visual	1.45983	1	T	34	4	12	7	1.5	20
hbr	Visual	0.661962	1	T	34	4	12	7	1.5	20
hbo	Visual	-0.321289	1	T	35	4	12	7	1.5	20
hbr	Visual	1.32528	1	T	35	4	12	7	1.5	20
hbo	Visual	-4.38833	1	T	36		12	7	1.5	20
hbr	Visual	9.36521	1	T	36		12	7	1.5	20
hbo	Visual	-0.531129	1	T	37	4	12	7	1.5	20
hbr	Visual	0.186588	1	T	37	4	12	7	1.5	20
hbo	Visual	-1.07229	1	T	38	4	12	7	1.5	20
hbr	Visual	0.101895	1	T	38	4	12	7	1.5	20
hbo	Visual	-1.37439	1	T	39	4	12	7	1.5	20
hbr	Visual	-0.0893509	1	T	39	4	12	7	1.5	20
hbo	Visual	4.73489	1	T	40		12	7	1.5	20
hbr	Visual	-1.08047	1	T	40		12	7	1.5	20
hbo	Visual	2.42104	1	T	41	3	12	7	1.5	20
hbr	Visual	-0.636022	1	T	41	3	12	7	1.5	20
hbo	Visual	1.36279	1	T	42	3	12	7	1.5	20
hbr	Visual	0.379864	1	T	42	3	12	7	1.5	20
hbo	Visual	3.41516	2	T	1	1	60	8	10	5.5
hbr	Visual	1.39574	2	T	1	1	60	8	10	5.5
hbo	Visual	2.77566	2	T	2		60	8	10	5.5
hbr	Visual	-0.0732951	2	T	2		60	8	10	5.5
hbo	Visual	0.0627038	2	T	3	1	60	8	10	5.5
hbr	Visual	-0.162492	2	T	3	1	60	8	10	5.5
hbo	Visual	0.803033	2	T	4	1	60	8	10	5.5
hbr	Visual	0.267475	2	T	4	1	60	8	10	5.5
hbo	Visual	-3.02005	2	T	5	1	60	8	10	5.5
hbr	Visual	-2.50269	2	T	5	1	60	8	10	5.5
hbo	Visual	-0.029873	2	T	6	1	60	8	10	5.5
hbr	Visual	-0.0407441	2	T	6	1	60	8	10	5.5
hbo	Visual	-1.07686	2	T	7	1	60	8	10	5.5
hbr	Visual	-0.549569	2	T	7	1	60	8	10	5.5
hbo	Visual	-1.0962	2	T	8	1	60	8	10	5.5
hbr	Visual	-0.649133	2	T	8	1	60	8	10	5.5
hbo	Visual	2.17243	2	T	9	2	60	8	10	5.5
hbr	Visual	2.09463	2	T	9	2	60	8	10	5.5
hbo	Visual	2.15218	2	T	10	2	60	8	10	5.5
hbr	Visual	1.3548	2	T	10	2	60	8	10	5.5
hbo	Visual		2	T	11	2	60	8	10	5.5
hbr	Visual		2	T	11	2	60	8	10	5.5
hbo	Visual		2	T	12		60	8	10	5.5
hbr	Visual		2	T	12		60	8	10	5.5
hbo	Visual	-0.489249	2	T	13	2	60	8	10	5.5
hbr	Visual	0.305246	2	T	13	2	60	8	10	5.5
hbo	Visual	0.49293	2	T	14	2	60	8	10	5.5
hbr	Visual	0.177701	2	T	14	2	60	8	10	5.5
hbo	Visual	4.38541	2	T	15		60	8	10	5.5
hbr	Visual	0.980603	2	T	15		60	8	10	5.5
hbo	Visual		2	T	16	2	60	8	10	5.5
hbr	Visual		2	T	16	2	60	8	10	5.5
hbo	Visual	0.0457109	2	T	17	2	60	8	10	5.5
hbr	Visual	-1.50984	2	T	17	2	60	8	10	5.5
hbo	Visual	1.08396	2	T	18	2	60	8	10	5.5
hbr	Visual	-0.85998	2	T	18	2	60	8	10	5.5
hbo	Visual	2.45071	2	T	19		60	8	10	5.5
hbr	Visual	0.833121	2	T	19		60	8	10	5.5
hbo	Visual		2	T	20	3	60	8	10	5.5
hbr	Visual		2	T	20	3	60	8	10	5.5
hbo	Visual	0.85936	2	T	21	3	60	8	10	5.5
hbr	Visual	-0.29873	2	T	21	3	60	8	10	5.5
hbo	Visual	-101.769	2	T	22		60	8	10	5.5
hbr	Visual	-36.5426	2	T	22		60	8	10	5.5
hbo	Visual	0.762787	2	T	23	3	60	8	10	5.5
hbr	Visual	-0.761864	2	T	23	3	60	8	10	5.5
hbo	Visual	0.646628	2	T	24	3	60	8	10	5.5
hbr	Visual	-0.0134917	2	T	24	3	60	8	10	5.5
hbo	Visual	0.454209	2	T	25	3	60	8	10	5.5
hbr	Visual	-0.11181	2	T	25	3	60	8	10	5.5
hbo	Visual	-0.0312672	2	T	26	1	60	8	10	5.5
hbr	Visual	-0.0426457	2	T	26	1	60	8	10	5.5
hbo	Visual	-1.07686	2	T	27	1	60	8	10	5.5
hbr	Visual	-0.549569	2	T	27	1	60	8	10	5.5
hbo	Visual	-0.521923	2	T	28	1	60	8	10	5.5
hbr	Visual	-0.106978	2	T	28	1	60	8	10	5.5
hbo	Visual	-1.09546	2	T	29	1	60	8	10	5.5
hbr	Visual	-0.648695	2	T	29	1	60	8	10	5.5
hbo	Visual		2	T	30	4	60	8	10	5.5
hbr	Visual		2	T	30	4	60	8	10	5.5
hbo	Visual		2	T	31	4	60	8	10	5.5
hbr	Visual		2	T	31	4	60	8	10	5.5
hbo	Visual	1.56474	2	T	32	4	60	8	10	5.5
hbr	Visual	0.469907	2	T	32	4	60	8	10	5.5
hbo	Visual		2	T	33		60	8	10	5.5
hbr	Visual		2	T	33		60	8	10	5.5
hbo	Visual		2	T	34	4	60	8	10	5.5
hbr	Visual		2	T	34	4	60	8	10	5.5
hbo	Visual	1.22689	2	T	35	4	60	8	10	5.5
hbr	Visual	-0.634325	2	T	35	4	60	8	10	5.5
hbo	Visual	35.6364	2	T	36		60	8	10	5.5
hbr	Visual	19.8796	2	T	36		60	8	10	5.5
hbo	Visual	-0.450966	2	T	37	4	60	8	10	5.5
hbr	Visual	0.0744505	2	T	37	4	60	8	10	5.5
hbo	Visual		2	T	38	4	60	8	10	5.5
hbr	Visual		2	T	38	4	60	8	10	5.5
hbo	Visual		2	T	39	4	60	8	10	5.5
hbr	Visual		2	T	39	4	60	8	10	5.5
hbo	Visual		2	T	40		60	8	10	5.5
hbr	Visual		2	T	40		60	8	10	5.5
hbo	Visual	1.37325	2	T	41	3	60	8	10	5.5
hbr	Visual	-0.477367	2	T	41	3	60	8	10	5.5
hbo	Visual	0.606482	2	T	42	3	60	8	10	5.5
hbr	Visual	-0.605748	2	T	42	3	60	8	10	5.5
hbo	Visual	3.9939	3	T	1	1	10	2	2	3
hbr	Visual	-1.68714	3	T	1	1	10	2	2	3
hbo	Visual	-6.40738	3	T	2		10	2	2	3
hbr	Visual	-1.13445	3	T	2		10	2	2	3
hbo	Visual		3	T	3	1	10	2	2	3
hbr	Visual		3	T	3	1	10	2	2	3
hbo	Visual	-0.227823	3	T	4	1	10	2	2	3
hbr	Visual	-0.217839	3	T	4	1	10	2	2	3
hbo	Visual	0.122655	3	T	5	1	10	2	2	3
hbr	Visual	-0.314809	3	T	5	1	10	2	2	3
hbo	Visual	2.23106	3	T	6	1	10	2	2	3
hbr	Visual	-2.61091	3	T	6	1	10	2	2	3
hbo	Visual	-0.950388	3	T	7	1	10	2	2	3
hbr	Visual	0.215765	3	T	7	1	10	2	2	3
hbo	Visual		3	T	8	1	10	2	2	3
hbr	Visual		3	T	8	1	10	2	2	3
hbo	Visual	1.79063	3	T	9	2	10	2	2	3
hbr	Visual	8.96551	3	T	9	2	10	2	2	3
hbo	Visual	-2.36001	3	T	10	2	10	2	2	3
hbr	Visual	1.37233	3	T	10	2	10	2	2	3
hbo	Visual	0.474311	3	T	11	2	10	2	2	3
hbr	Visual	-0.282686	3	T	11	2	10	2	2	3
hbo	Visual		3	T	12		10	2	2	3
hbr	Visual		3	T	12		10	2	2	3
hbo	Visual		3	T	13	2	10	2	2	3
hbr	Visual		3	T	13	2	10	2	2	3
hbo	Visual		3	T	14	2	10	2	2	3
hbr	Visual		3	T	14	2	10	2	2	3
hbo	Visual		3	T	15		10	2	2	3
hbr	Visual		3	T	15		10	2	2	3
hbo	Visual		3	T	16	2	10	2	2	3
hbr	Visual		3	T	16	2	10	2	2	3
hbo	Visual	0.106077	3	T	17	2	10	2	2	3
hbr	Visual	0.0466699	3	T	17	2	10	2	2	3
hbo	Visual	-1.95329	3	T	18	2	10	2	2	3
hbr	Visual	0.490391	3	T	18	2	10	2	2	3
hbo	Visual		3	T	19		10	2	2	3
hbr	Visual		3	T	19		10	2	2	3
hbo	Visual		3	T	20	3	10	2	2	3
hbr	Visual		3	T	20	3	10	2	2	3
hbo	Visual	3.44138	3	T	21	3	10	2	2	3
hbr	Visual	-1.50125	3	T	21	3	10	2	2	3
hbo	Visual	583.96	3	T	22		10	2	2	3
hbr	Visual	258.163	3	T	22		10	2	2	3
hbo	Visual	-4.40157	3	T	23	3	10	2	2	3
hbr	Visual	-3.58538	3	T	23	3	10	2	2	3
hbo	Visual		3	T	24	3	10	2	2	3
hbr	Visual		3	T	24	3	10	2	2	3
hbo	Visual	5.54939	3	T	25	3	10	2	2	3
hbr	Visual	4.98385	3	T	25	3	10	2	2	3
hbo	Visual	2.33518	3	T	26	1	10	2	2	3
hbr	Visual	-2.73276	3	T	26	1	10	2	2	3
hbo	Visual	-0.950388	3	T	27	1	10	2	2	3
hbr	Visual	0.215765	3	T	27	1	10	2	2	3
hbo	Visual	-0.393402	3	T	28	1	10	2	2	3
hbr	Visual	-0.490751	3	T	28	1	10	2	2	3
hbo	Visual		3	T	29	1	10	2	2	3
hbr	Visual		3	T	29	1	10	2	2	3
hbo	Visual		3	T	30	4	10	2	2	3
hbr	Visual		3	T	30	4	10	2	2	3
hbo	Visual	-1.21421	3	T	31	4	10	2	2	3
hbr	Visual	3.05644	3	T	31	4	10	2	2	3
hbo	Visual	-0.587648	3	T	32	4	10	2	2	3
hbr	Visual	0.168417	3	T	32	4	10	2	2	3
hbo	Visual		3	T	33		10	2	2	3
hbr	Visual		3	T	33		10	2	2	3
hbo	Visual	-6.86044	3	T	34	4	10	2	2	3
hbr	Visual	1.34059	3	T	34	4	10	2	2	3
hbo	Visual		3	T	35	4	10	2	2	3
hbr	Visual		3	T	35	4	10	2	2	3
hbo	Visual	2.57324	3	T	36		10	2	2	3
hbr	Visual	4.39723	3	T	36		10	2	2	3
hbo	Visual		3	T	37	4	10	2	2	3
hbr	Visual		3	T	37	4	10	2	2	3
hbo	Visual	0.031765	3	T	38	4	10	2	2	3
hbr	Visual	0.156402	3	T	38	4	10	2	2	3
hbo	Visual	1.0329	3	T	39	4	10	2	2	3
hbr	Visual	-0.464058	3	T	39	4	10	2	2	3
hbo	Visual	1.56985	3	T	40		10	2	2	3
hbr	Visual	-1.04659	3	T	40		10	2	2	3
hbo	Visual	5.49928	3	T	41	3	10	2	2	3
hbr	Visual	-2.39899	3	T	41	3	10	2	2	3
hbo	Visual	-3.49963	3	T	42	3	10	2	2	3
hbr	Visual	-2.85068	3	T	42	3	10	2	2	3
hbo	Visual	-1.34817	4	T	1	1	56	5.5	4	25
hbr	Visual	-0.168703	4	T	1	1	56	5.5	4	25
hbo	Visual	-1.77942	4	T	2		56	5.5	4	25
hbr	Visual	-1.56164	4	T	2		56	5.5	4	25
hbo	Visual	-1.64762	4	T	3	1	56	5.5	4	25
hbr	Visual	-0.647223	4	T	3	1	56	5.5	4	25
hbo	Visual	-0.27805	4	T	4	1	56	5.5	4	25
hbr	Visual	-0.609398	4	T	4	1	56	5.5	4	25
hbo	Visual	0.9807	4	T	5	1	56	5.5	4	25
hbr	Visual	-1.08553	4	T	5	1	56	5.5	4	25
hbo	Visual	-0.609751	4	T	6	1	56	5.5	4	25
hbr	Visual	-0.222735	4	T	6	1	56	5.5	4	25
hbo	Visual	-0.366807	4	T	7	1	56	5.5	4	25
hbr	Visual	-0.396686	4	T	7	1	56	5.5	4	25
hbo	Visual	-1.44351	4	T	8	1	56	5.5	4	25
hbr	Visual	0.942827	4	T	8	1	56	5.5	4	25
hbo	Visual	-0.238183	4	T	9	2	56	5.5	4	25
hbr	Visual	0.958985	4	T	9	2	56	5.5	4	25
hbo	Visual	-2.60493	4	T	10	2	56	5.5	4	25
hbr	Visual	1.08766	4	T	10	2	56	5.5	4	25
hbo	Visual	-4.60882	4	T	11	2	56	5.5	4	25
hbr	Visual	-0.570994	4	T	11	2	56	5.5	4	25
hbo	Visual		4	T	12		56	5.5	4	25
hbr	Visual		4	T	12		56	5.5	4	25
hbo	Visual	0.704248	4	T	13	2	56	5.5	4	25
hbr	Visual	-0.384908	4	T	13	2	56	5.5	4	25
hbo	Visual	-0.566174	4	T	14	2	56	5.5	4	25
hbr	Visual	0.458061	4	T	14	2	56	5.5	4	25
hbo	Visual	-3.85445	4	T	15		56	5.5	4	25
hbr	Visual	0.454233	4	T	15		56	5.5	4	25
hbo	Visual	-4.43818	4	T	16	2	56	5.5	4	25
hbr	Visual	2.09988	4	T	16	2	56	5.5	4	25
hbo	Visual	-1.54941	4	T	17	2	56	5.5	4	25
hbr	Visual	-0.194888	4	T	17	2	56	5.5	4	25
hbo	Visual	-1.32516	4	T	18	2	56	5.5	4	25
hbr	Visual	-0.990228	4	T	18	2	56	5.5	4	25
hbo	Visual	-0.174325	4	T	19		56	5.5	4	25
hbr	Visual	0.793027	4	T	19		56	5.5	4	25
hbo	Visual	-1.3442	4	T	20	3	56	5.5	4	25
hbr	Visual	0.487939	4	T	20	3	56	5.5	4	25
hbo	Visual	0.402078	4	T	21	3	56	5.5	4	25
hbr	Visual	0.0889511	4	T	21	3	56	5.5	4	25
hbo	Visual	-43.4974	4	T	22		56	5.5	4	25
hbr	Visual	15.8331	4	T	22		56	5.5	4	25
hbo	Visual	-0.324509	4	T	23	3	56	5.5	4	25
hbr	Visual	0.463943	4	T	23	3	56	5.5	4	25
hbo	Visual	-0.364432	4	T	24	3	56	5.5	4	25
hbr	Visual	0.425119	4	T	24	3	56	5.5	4	25
hbo	Visual	3.20229	4	T	25	3	56	5.5	4	25
hbr	Visual	0.756586	4	T	25	3	56	5.5	4	25
hbo	Visual	-0.638209	4	T	26	1	56	5.5	4	25
hbr	Visual	-0.233131	4	T	26	1	56	5.5	4	25
hbo	Visual	-0.366807	4	T	27	1	56	5.5	4	25
hbr	Visual	-0.396686	4	T	27	1	56	5.5	4	25
hbo	Visual	0.42772	4	T	28	1	56	5.5	4	25
hbr	Visual	-0.0289317	4	T	28	1	56	5.5	4	25
hbo	Visual	-1.44253	4	T	29	1	56	5.5	4	25
hbr	Visual	0.94219	4	T	29	1	56	5.5	4	25
hbo	Visual	-0.631385	4	T	30	4	56	5.5	4	25
hbr	Visual	0.432594	4	T	30	4	56	5.5	4	25
hbo	Visual	-1.88479	4	T	31	4	56	5.5	4	25
hbr	Visual	1.21838	4	T	31	4	56	5.5	4	25
hbo	Visual	-3.172	4	T	32	4	56	5.5	4	25
hbr	Visual	2.41696	4	T	32	4	56	5.5	4	25
hbo	Visual		4	T	33		56	5.5	4	25
hbr	Visual		4	T	33		56	5.5	4	25
hbo	Visual	-0.706497	4	T	34	4	56	5.5	4	25
hbr	Visual	0.5944	4	T	34	4	56	5.5	4	25
hbo	Visual	-0.346314	4	T	35	4	56	5.5	4	25
hbr	Visual	0.940839	4	T	35	4	56	5.5	4	25
hbo	Visual	7.9247	4	T	36		56	5.5	4	25
hbr	Visual	9.94171	4	T	36		56	5.5	4	25
hbo	Visual		4	T	37	4	56	5.5	4	25
hbr	Visual		4	T	37	4	56	5.5	4	25
hbo	Visual	-1.95419	4	T	38	4	56	5.5	4	25
hbr	Visual	0.134927	4	T	38	4	56	5.5	4	25
hbo	Visual	1.21604	4	T	39	4	56	5.5	4	25
hbr	Visual	0.0666808	4	T	39	4	56	5.5	4	25
hbo	Visual	-0.901299	4	T	40		56	5.5	4	25
hbr	Visual	0.354062	4	T	40		56	5.5	4	25
hbo	Visual	0.642516	4	T	41	3	56	5.5	4	25
hbr	Visual	0.142143	4	T	41	3	56	5.5	4	25
hbo	Visual	-0.258013	4	T	42	3	56	5.5	4	25
hbr	Visual	0.368875	4	T	42	3	56	5.5	4	25
hbo	Visual	-2.78124	5	T	1	1	24	3.5	3.5	15
hbr	Visual	1.3795	5	T	1	1	24	3.5	3.5	15
hbo	Visual	-10.1561	5	T	2		24	3.5	3.5	15
hbr	Visual	-0.995111	5	T	2		24	3.5	3.5	15
hbo	Visual	0.375035	5	T	3	1	24	3.5	3.5	15
hbr	Visual	0.769123	5	T	3	1	24	3.5	3.5	15
hbo	Visual	-1.15442	5	T	4	1	24	3.5	3.5	15
hbr	Visual	0.578687	5	T	4	1	24	3.5	3.5	15
hbo	Visual	-3.48775	5	T	5	1	24	3.5	3.5	15
hbr	Visual	1.75703	5	T	5	1	24	3.5	3.5	15
hbo	Visual	-0.961074	5	T	6	1	24	3.5	3.5	15
hbr	Visual	1.09247	5	T	6	1	24	3.5	3.5	15
hbo	Visual	-0.653926	5	T	7	1	24	3.5	3.5	15
hbr	Visual	0.653889	5	T	7	1	24	3.5	3.5	15
hbo	Visual	-1.47139	5	T	8	1	24	3.5	3.5	15
hbr	Visual	0.761113	5	T	8	1	24	3.5	3.5	15
hbo	Visual	0.392241	5	T	9	2	24	3.5	3.5	15
hbr	Visual	-0.341403	5	T	9	2	24	3.5	3.5	15
hbo	Visual	-1.54369	5	T	10	2	24	3.5	3.5	15
hbr	Visual	-1.79639	5	T	10	2	24	3.5	3.5	15
hbo	Visual	-1.6646	5	T	11	2	24	3.5	3.5	15
hbr	Visual	-0.547846	5	T	11	2	24	3.5	3.5	15
hbo	Visual	-1.48426	5	T	12		24	3.5	3.5	15
hbr	Visual	-0.780789	5	T	12		24	3.5	3.5	15
hbo	Visual	0.427251	5	T	13	2	24	3.5	3.5	15
hbr	Visual	-0.810586	5	T	13	2	24	3.5	3.5	15
hbo	Visual	-0.732382	5	T	14	2	24	3.5	3.5	15
hbr	Visual	0.287445	5	T	14	2	24	3.5	3.5	15
hbo	Visual	-6.54888	5	T	15		24	3.5	3.5	15
hbr	Visual	0.736946	5	T	15		24	3.5	3.5	15
hbo	Visual	-1.76515	5	T	16	2	24	3.5	3.5	15
hbr	Visual	0.549645	5	T	16	2	24	3.5	3.5	15
hbo	Visual	-1.10205	5	T	17	2	24	3.5	3.5	15
hbr	Visual	0.376557	5	T	17	2	24	3.5	3.5	15
hbo	Visual	0.778336	5	T	18	2	24	3.5	3.5	15
hbr	Visual	-0.233976	5	T	18	2	24	3.5	3.5	15
hbo	Visual	-0.618648	5	T	19		24	3.5	3.5	15
hbr	Visual	0.108136	5	T	19		24	3.5	3.5	15
hbo	Visual	0.648266	5	T	20	3	24	3.5	3.5	15
hbr	Visual	0.0375578	5	T	20	3	24	3.5	3.5	15
hbo	Visual	2.27274	5	T	21	3	24	3.5	3.5	15
hbr	Visual	-0.587265	5	T	21	3	24	3.5	3.5	15
hbo	Visual	-35.8834	5	T	22		24	3.5	3.5	15
hbr	Visual	-2.32371	5	T	22		24	3.5	3.5	15
hbo	Visual	0.97695	5	T	23	3	24	3.5	3.5	15
hbr	Visual	-0.349774	5	T	23	3	24	3.5	3.5	15
hbo	Visual	4.30643	5	T	24	3	24	3.5	3.5	15
hbr	Visual	-1.04264	5	T	24	3	24	3.5	3.5	15
hbo	Visual	3.63219	5	T	25	3	24	3.5	3.5	15
hbr	Visual	-0.0935588	5	T	25	3	24	3.5	3.5	15
hbo	Visual	-1.00593	5	T	26	1	24	3.5	3.5	15
hbr	Visual	1.14346	5	T	26	1	24	3.5	3.5	15
hbo	Visual	-0.653926	5	T	27	1	24	3.5	3.5	15
hbr	Visual	0.653889	5	T	27	1	24	3.5	3.5	15
hbo	Visual	-1.60416	5	T	28	1	24	3.5	3.5	15
hbr	Visual	0.662356	5	T	28	1	24	3.5	3.5	15
hbo	Visual	-1.47039	5	T	29	1	24	3.5	3.5	15
hbr	Visual	0.760599	5	T	29	1	24	3.5	3.5	15
hbo	Visual	-0.468339	5	T	30	4	24	3.5	3.5	15
hbr	Visual	-0.815866	5	T	30	4	24	3.5	3.5	15
hbo	Visual	-2.45204	5	T	31	4	24	3.5	3.5	15
hbr	Visual	-0.689867	5	T	31	4	24	3.5	3.5	15
hbo	Visual	-4.25312	5	T	32	4	24	3.5	3.5	15
hbr	Visual	-0.134731	5	T	32	4	24	3.5	3.5	15
hbo	Visual	-4.8114	5	T	33		24	3.5	3.5	15
hbr	Visual	0.586749	5	T	33		24	3.5	3.5	15
hbo	Visual	-2.52994	5	T	34	4	24	3.5	3.5	15
hbr	Visual	0.339029	5	T	34	4	24	3.5	3.5	15
hbo	Visual	-6.01509	5	T	35	4	24	3.5	3.5	15
hbr	Visual	0.281551	5	T	35	4	24	3.5	3.5	15
hbo	Visual	-16.5461	5	T	36		24	3.5	3.5	15
hbr	Visual	5.55113	5	T	36		24	3.5	3.5	15
hbo	Visual	-2.16081	5	T	37	4	24	3.5	3.5	15
hbr	Visual	-0.339837	5	T	37	4	24	3.5	3.5	15
hbo	Visual	-4.66817	5	T	38	4	24	3.5	3.5	15
hbr	Visual	0.224781	5	T	38	4	24	3.5	3.5	15
hbo	Visual	-1.82096	5	T	39	4	24	3.5	3.5	15
hbr	Visual	-0.982007	5	T	39	4	24	3.5	3.5	15
hbo	Visual	0.86576	5	T	40		24	3.5	3.5	15
hbr	Visual	-0.0231692	5	T	40		24	3.5	3.5	15
hbo	Visual	3.63181	5	T	41	3	24	3.5	3.5	15
hbr	Visual	-0.938443	5	T	41	3	24	3.5	3.5	15
hbo	Visual	0.776759	5	T	42	3	24	3.5	3.5	15
hbr	Visual	-0.278101	5	T	42	3	24	3.5	3.5	15
hbo	Visual	1.60568	6	T	1	1	28	2	2	25
hbr	Visual	0.503929	6	T	1	1	28	2	2	25
hbo	Visual	5.57607	6	T	2		28	2	2	25
hbr	Visual	1.91557	6	T	2		28	2	2	25
hbo	Visual	0.385475	6	T	3	1	28	2	2	25
hbr	Visual	0.376449	6	T	3	1	28	2	2	25
hbo	Visual	2.03163	6	T	4	1	28	2	2	25
hbr	Visual	0.832036	6	T	4	1	28	2	2	25
hbo	Visual	-0.203238	6	T	5	1	28	2	2	25
hbr	Visual	1.11185	6	T	5	1	28	2	2	25
hbo	Visual	-0.0304887	6	T	6	1	28	2	2	25
hbr	Visual	0.0656889	6	T	6	1	28	2	2	25
hbo	Visual	1.03324	6	T	7	1	28	2	2	25
hbr	Visual	0.083881	6	T	7	1	28	2	2	25
hbo	Visual	1.09727	6	T	8	1	28	2	2	25
hbr	Visual	-0.0610258	6	T	8	1	28	2	2	25
hbo	Visual	1.05865	6	T	9	2	28	2	2	25
hbr	Visual	-0.402975	6	T	9	2	28	2	2	25
hbo	Visual	0.446441	6	T	10	2	28	2	2	25
hbr	Visual	0.085601	6	T	10	2	28	2	2	25
hbo	Visual	1.4411	6	T	11	2	28	2	2	25
hbr	Visual	0.513657	6	T	11	2	28	2	2	25
hbo	Visual		6	T	12		28	2	2	25
hbr	Visual		6	T	12		28	2	2	25
hbo	Visual	1.20457	6	T	13	2	28	2	2	25
hbr	Visual	0.056692	6	T	13	2	28	2	2	25
hbo	Visual	1.08706	6	T	14	2	28	2	2	25
hbr	Visual	0.338558	6	T	14	2	28	2	2	25
hbo	Visual	10.607	6	T	15		28	2	2	25
hbr	Visual	-5.18025	6	T	15		28	2	2	25
hbo	Visual	0.762239	6	T	16	2	28	2	2	25
hbr	Visual	-0.0559402	6	T	16	2	28	2	2	25
hbo	Visual	1.12626	6	T	17	2	28	2	2	25
hbr	Visual	0.160958	6	T	17	2	28	2	2	25
hbo	Visual	1.59321	6	T	18	2	28	2	2	25
hbr	Visual	0.024317	6	T	18	2	28	2	2	25
hbo	Visual		6	T	19		28	2	2	25
hbr	Visual		6	T	19		28	2	2	25
hbo	Visual	0.67364	6	T	20	3	28	2	2	25
hbr	Visual	0.518161	6	T	20	3	28	2	2	25
hbo	Visual	1.74488	6	T	21	3	28	2	2	25
hbr	Visual	0.287284	6	T	21	3	28	2	2	25
hbo	Visual	65.5325	6	T	22		28	2	2	25
hbr	Visual	-1.10017	6	T	22		28	2	2	25
hbo	Visual	3.13416	6	T	23	3	28	2	2	25
hbr	Visual	-0.813172	6	T	23	3	28	2	2	25
hbo	Visual	1.62331	6	T	24	3	28	2	2	25
hbr	Visual	0.139748	6	T	24	3	28	2	2	25
hbo	Visual	0.499843	6	T	25	3	28	2	2	25
hbr	Visual	0.0880698	6	T	25	3	28	2	2	25
hbo	Visual	-0.0319116	6	T	26	1	28	2	2	25
hbr	Visual	0.0687547	6	T	26	1	28	2	2	25
hbo	Visual	1.03324	6	T	27	1	28	2	2	25
hbr	Visual	0.083881	6	T	27	1	28	2	2	25
hbo	Visual	0.729705	6	T	28	1	28	2	2	25
hbr	Visual	0.128206	6	T	28	1	28	2	2	25
hbo	Visual	1.09653	6	T	29	1	28	2	2	25
hbr	Visual	-0.0609846	6	T	29	1	28	2	2	25
hbo	Visual	-1.17462	6	T	30	4	28	2	2	25
hbr	Visual	-0.809443	6	T	30	4	28	2	2	25
hbo	Visual	0.567479	6	T	31	4	28	2	2	25
hbr	Visual	-1.12704	6	T	31	4	28	2	2	25
hbo	Visual	2.14737	6	T	32	4	28	2	2	25
hbr	Visual	-0.0981438	6	T	32	4	28	2	2	25
hbo	Visual	1.4112	6	T	33		28	2	2	25
hbr	Visual	-1.25139	6	T	33		28	2	2	25
hbo	Visual	0.885227	6	T	34	4	28	2	2	25
[truncated: 1,613 more rows]

## Sheet: Rest
ID	R	chan	seed	region	group	THI	chroma	loudness	annoyance	duration	age
1	-0.199387	1	1	1	0	0	1	0	0	0	25
1	0.675376	2	1		0	0	1	0	0	0	25
1	-0.621207	3	1	1	0	0	1	0	0	0	25
1	-0.570389	4	1	1	0	0	1	0	0	0	25
1	0.256492	5	1	1	0	0	1	0	0	0	25
1	-0.407863	6	1	1	0	0	1	0	0	0	25
1	-0.637875	7	1	1	0	0	1	0	0	0	25
1	0.00383585	8	1	1	0	0	1	0	0	0	25
1	1	9	1	2	0	0	1	0	0	0	25				chan: channel numbers
1	0.952665	10	1	2	0	0	1	0	0	0	25				region: 1 frontal, 2 left tempral, 3 occipital, 4 right temporal
1	0.766421	11	1	2	0	0	1	0	0	0	25				seed: 1 left, 2 right
1	0.589021	12	1		0	0	1	0	0	0	25				duration: duration of tinnitus in years
1	0.842674	13	1	2	0	0	1	0	0	0	25
1	0.611747	14	1	2	0	0	1	0	0	0	25
1	0.487398	15	1		0	0	1	0	0	0	25
1	0.28664	16	1	2	0	0	1	0	0	0	25
1	0.635298	17	1	2	0	0	1	0	0	0	25
1	0.548515	18	1	2	0	0	1	0	0	0	25
1	0.285175	19	1		0	0	1	0	0	0	25
1		20	1	3	0	0	1	0	0	0	25
1	0.52289	21	1	3	0	0	1	0	0	0	25
1	-0.0225126	22	1		0	0	1	0	0	0	25
1	0.284738	23	1	3	0	0	1	0	0	0	25
1	0.384709	24	1	3	0	0	1	0	0	0	25
1	0.402255	25	1	3	0	0	1	0	0	0	25
1	-0.407863	26	1	1	0	0	1	0	0	0	25
1	-0.637875	27	1	1	0	0	1	0	0	0	25
1	-0.577776	28	1	1	0	0	1	0	0	0	25
1	0.00383585	29	1	1	0	0	1	0	0	0	25
1	0.748068	30	1	4	0	0	1	0	0	0	25
1	0.770495	31	1	4	0	0	1	0	0	0	25
1	0.657219	32	1	4	0	0	1	0	0	0	25
1		33	1		0	0	1	0	0	0	25
1	0.208255	34	1	4	0	0	1	0	0	0	25
1		35	1	4	0	0	1	0	0	0	25
1	-0.0125197	36	1		0	0	1	0	0	0	25
1	0.229044	37	1	4	0	0	1	0	0	0	25
1	0.450301	38	1	4	0	0	1	0	0	0	25
1	0.544864	39	1	4	0	0	1	0	0	0	25
1	0.294804	40	1		0	0	1	0	0	0	25
1	0.52289	41	1	3	0	0	1	0	0	0	25
1	0.284738	42	1	3	0	0	1	0	0	0	25
1	0.0573612	1	1	1	0	0	2	0	0	0	25
1	0.405484	2	1		0	0	2	0	0	0	25
1	-0.22759	3	1	1	0	0	2	0	0	0	25
1	-0.155196	4	1	1	0	0	2	0	0	0	25
1	0.131048	5	1	1	0	0	2	0	0	0	25
1	0.0639447	6	1	1	0	0	2	0	0	0	25
1	-0.236903	7	1	1	0	0	2	0	0	0	25
1	-0.02762	8	1	1	0	0	2	0	0	0	25
1	1	9	1	2	0	0	2	0	0	0	25
1	0.92363	10	1	2	0	0	2	0	0	0	25
1	0.415105	11	1	2	0	0	2	0	0	0	25
1	0.18091	12	1		0	0	2	0	0	0	25
1	0.27522	13	1	2	0	0	2	0	0	0	25
1	0.0839937	14	1	2	0	0	2	0	0	0	25
1	0.172622	15	1		0	0	2	0	0	0	25
1	0.0531441	16	1	2	0	0	2	0	0	0	25
1	0.00159608	17	1	2	0	0	2	0	0	0	25
1	0.0982549	18	1	2	0	0	2	0	0	0	25
1	-0.0998035	19	1		0	0	2	0	0	0	25
1		20	1	3	0	0	2	0	0	0	25
1	-0.0900326	21	1	3	0	0	2	0	0	0	25
1	0.153224	22	1		0	0	2	0	0	0	25
1	-0.124761	23	1	3	0	0	2	0	0	0	25
1	-0.146179	24	1	3	0	0	2	0	0	0	25
1	-0.00187987	25	1	3	0	0	2	0	0	0	25
1	0.0639447	26	1	1	0	0	2	0	0	0	25
1	-0.236903	27	1	1	0	0	2	0	0	0	25
1	-0.119017	28	1	1	0	0	2	0	0	0	25
1	-0.02762	29	1	1	0	0	2	0	0	0	25
1	0.25127	30	1	4	0	0	2	0	0	0	25
1	0.219427	31	1	4	0	0	2	0	0	0	25
1	-0.0146845	32	1	4	0	0	2	0	0	0	25
1		33	1		0	0	2	0	0	0	25
1	-0.0100411	34	1	4	0	0	2	0	0	0	25
1		35	1	4	0	0	2	0	0	0	25
1	0.0132061	36	1		0	0	2	0	0	0	25
1	-0.0149499	37	1	4	0	0	2	0	0	0	25
1	0.0584719	38	1	4	0	0	2	0	0	0	25
1	0.0931198	39	1	4	0	0	2	0	0	0	25
1	0.00957078	40	1		0	0	2	0	0	0	25
1	-0.0900326	41	1	3	0	0	2	0	0	0	25
1	-0.124761	42	1	3	0	0	2	0	0	0	25
1	-0.0882188	1	2	1	0	0	1	0	0	0	25
1	0.690336	2	2		0	0	1	0	0	0	25
1	-0.591733	3	2	1	0	0	1	0	0	0	25
1	-0.513376	4	2	1	0	0	1	0	0	0	25
1	0.245855	5	2	1	0	0	1	0	0	0	25
1	-0.452332	6	2	1	0	0	1	0	0	0	25
1	-0.626742	7	2	1	0	0	1	0	0	0	25
1	-0.0361483	8	2	1	0	0	1	0	0	0	25
1	0.748068	9	2	2	0	0	1	0	0	0	25
1	0.757454	10	2	2	0	0	1	0	0	0	25
1	0.710667	11	2	2	0	0	1	0	0	0	25
1	0.578717	12	2		0	0	1	0	0	0	25
1	0.663602	13	2	2	0	0	1	0	0	0	25
1	0.601103	14	2	2	0	0	1	0	0	0	25
1	0.38864	15	2		0	0	1	0	0	0	25
1	0.321262	16	2	2	0	0	1	0	0	0	25
1	0.597293	17	2	2	0	0	1	0	0	0	25
1	0.544552	18	2	2	0	0	1	0	0	0	25
1	0.370498	19	2		0	0	1	0	0	0	25
1		20	2	3	0	0	1	0	0	0	25
1	0.577245	21	2	3	0	0	1	0	0	0	25
1	-0.0511946	22	2		0	0	1	0	0	0	25
1	0.366005	23	2	3	0	0	1	0	0	0	25
1	0.42134	24	2	3	0	0	1	0	0	0	25
1	0.416001	25	2	3	0	0	1	0	0	0	25
1	-0.452332	26	2	1	0	0	1	0	0	0	25
1	-0.626742	27	2	1	0	0	1	0	0	0	25
1	-0.53137	28	2	1	0	0	1	0	0	0	25
1	-0.0361483	29	2	1	0	0	1	0	0	0	25
1	1	30	2	4	0	0	1	0	0	0	25
1	0.95638	31	2	4	0	0	1	0	0	0	25
1	0.772056	32	2	4	0	0	1	0	0	0	25
1		33	2		0	0	1	0	0	0	25
1	0.339032	34	2	4	0	0	1	0	0	0	25
1		35	2	4	0	0	1	0	0	0	25
1	-0.0209901	36	2		0	0	1	0	0	0	25
1	0.15979	37	2	4	0	0	1	0	0	0	25
1	0.607054	38	2	4	0	0	1	0	0	0	25
1	0.553399	39	2	4	0	0	1	0	0	0	25
1	0.329818	40	2		0	0	1	0	0	0	25
1	0.577245	41	2	3	0	0	1	0	0	0	25
1	0.366005	42	2	3	0	0	1	0	0	0	25
1	0.130789	1	2	1	0	0	2	0	0	0	25
1	0.113065	2	2		0	0	2	0	0	0	25
1	0.0278118	3	2	1	0	0	2	0	0	0	25
1	0.142437	4	2	1	0	0	2	0	0	0	25
1	0.120938	5	2	1	0	0	2	0	0	0	25
1	0.0243569	6	2	1	0	0	2	0	0	0	25
1	-0.087847	7	2	1	0	0	2	0	0	0	25
1	-0.122692	8	2	1	0	0	2	0	0	0	25
1	0.25127	9	2	2	0	0	2	0	0	0	25
1	0.226455	10	2	2	0	0	2	0	0	0	25
1	0.136012	11	2	2	0	0	2	0	0	0	25
1	0.0796436	12	2		0	0	2	0	0	0	25
1	0.243283	13	2	2	0	0	2	0	0	0	25
1	0.1652	14	2	2	0	0	2	0	0	0	25
1	0.183892	15	2		0	0	2	0	0	0	25
1	0.0193969	16	2	2	0	0	2	0	0	0	25
1	-0.0348676	17	2	2	0	0	2	0	0	0	25
1	0.238406	18	2	2	0	0	2	0	0	0	25
1	-0.0281876	19	2		0	0	2	0	0	0	25
1		20	2	3	0	0	2	0	0	0	25
1	0.0254801	21	2	3	0	0	2	0	0	0	25
1	-0.0621498	22	2		0	0	2	0	0	0	25
1	0.0407177	23	2	3	0	0	2	0	0	0	25
1	0.0172003	24	2	3	0	0	2	0	0	0	25
1	0.0230271	25	2	3	0	0	2	0	0	0	25
1	0.0243569	26	2	1	0	0	2	0	0	0	25
1	-0.087847	27	2	1	0	0	2	0	0	0	25
1	0.0959868	28	2	1	0	0	2	0	0	0	25
1	-0.122692	29	2	1	0	0	2	0	0	0	25
1	1	30	2	4	0	0	2	0	0	0	25
1	0.699262	31	2	4	0	0	2	0	0	0	25
1	0.193855	32	2	4	0	0	2	0	0	0	25
1		33	2		0	0	2	0	0	0	25
1	0.0986073	34	2	4	0	0	2	0	0	0	25
1		35	2	4	0	0	2	0	0	0	25
1	-0.0448488	36	2		0	0	2	0	0	0	25
1	0.0864486	37	2	4	0	0	2	0	0	0	25
1	0.100694	38	2	4	0	0	2	0	0	0	25
1	0.191357	39	2	4	0	0	2	0	0	0	25
1	-0.00808519	40	2		0	0	2	0	0	0	25
1	0.0254801	41	2	3	0	0	2	0	0	0	25
1	0.0407177	42	2	3	0	0	2	0	0	0	25
2	-0.0993881	1	1	1	0	0	1	0	0	0	56
2	0.382882	2	1		0	0	1	0	0	0	56
2	-0.298654	3	1	1	0	0	1	0	0	0	56
2	0.268796	4	1	1	0	0	1	0	0	0	56
2	0.484662	5	1	1	0	0	1	0	0	0	56
2	0.0343806	6	1	1	0	0	1	0	0	0	56
2	-0.127977	7	1	1	0	0	1	0	0	0	56
2	-0.213468	8	1	1	0	0	1	0	0	0	56
2	1	9	1	2	0	0	1	0	0	0	56
2	0.709221	10	1	2	0	0	1	0	0	0	56
2	0.483762	11	1	2	0	0	1	0	0	0	56
2	0.27195	12	1		0	0	1	0	0	0	56
2	0.52516	13	1	2	0	0	1	0	0	0	56
2	0.515966	14	1	2	0	0	1	0	0	0	56
2	0.457801	15	1		0	0	1	0	0	0	56
2	0.290025	16	1	2	0	0	1	0	0	0	56
2	0.485908	17	1	2	0	0	1	0	0	0	56
2	0.487984	18	1	2	0	0	1	0	0	0	56
2	0.343271	19	1		0	0	1	0	0	0	56
2	0.438702	20	1	3	0	0	1	0	0	0	56
2	0.337591	21	1	3	0	0	1	0	0	0	56
2	0.302062	22	1		0	0	1	0	0	0	56
2	0.212872	23	1	3	0	0	1	0	0	0	56
2	0.396825	24	1	3	0	0	1	0	0	0	56
2	0.283341	25	1	3	0	0	1	0	0	0	56
2	0.0343806	26	1	1	0	0	1	0	0	0	56
2	-0.127977	27	1	1	0	0	1	0	0	0	56
2	0.285052	28	1	1	0	0	1	0	0	0	56
2	-0.213468	29	1	1	0	0	1	0	0	0	56
2	0.593082	30	1	4	0	0	1	0	0	0	56
2	0.491776	31	1	4	0	0	1	0	0	0	56
2	0.45387	32	1	4	0	0	1	0	0	0	56
2	0.16446	33	1		0	0	1	0	0	0	56
2	0.481425	34	1	4	0	0	1	0	0	0	56
2	0.324214	35	1	4	0	0	1	0	0	0	56
2	0.16773	36	1		0	0	1	0	0	0	56
2	0.371798	37	1	4	0	0	1	0	0	0	56
2	0.391785	38	1	4	0	0	1	0	0	0	56
2	0.32793	39	1	4	0	0	1	0	0	0	56
2	0.393063	40	1		0	0	1	0	0	0	56
2	0.337591	41	1	3	0	0	1	0	0	0	56
2	0.212872	42	1	3	0	0	1	0	0	0	56
2	0.199323	1	1	1	0	0	2	0	0	0	56
2	0.463213	2	1		0	0	2	0	0	0	56
2	-0.398822	3	1	1	0	0	2	0	0	0	56
2	-0.0303062	4	1	1	0	0	2	0	0	0	56
2	-0.15912	5	1	1	0	0	2	0	0	0	56
2	-0.392015	6	1	1	0	0	2	0	0	0	56
2	-0.35614	7	1	1	0	0	2	0	0	0	56
2	-0.356175	8	1	1	0	0	2	0	0	0	56
2	1	9	1	2	0	0	2	0	0	0	56
2	0.832499	10	1	2	0	0	2	0	0	0	56
2	0.520648	11	1	2	0	0	2	0	0	0	56
2	0.201836	12	1		0	0	2	0	0	0	56
2	0.774098	13	1	2	0	0	2	0	0	0	56
2	0.525066	14	1	2	0	0	2	0	0	0	56
2	0.735766	15	1		0	0	2	0	0	0	56
2	0.330658	16	1	2	0	0	2	0	0	0	56
2	0.740798	17	1	2	0	0	2	0	0	0	56
2	0.743584	18	1	2	0	0	2	0	0	0	56
2	-0.0833784	19	1		0	0	2	0	0	0	56
2	0.135515	20	1	3	0	0	2	0	0	0	56
2	0.204718	21	1	3	0	0	2	0	0	0	56
2	0.219989	22	1		0	0	2	0	0	0	56
2	0.270072	23	1	3	0	0	2	0	0	0	56
2	0.0563249	24	1	3	0	0	2	0	0	0	56
2	0.229338	25	1	3	0	0	2	0	0	0	56
2	-0.392015	26	1	1	0	0	2	0	0	0	56
2	-0.35614	27	1	1	0	0	2	0	0	0	56
2	-0.298865	28	1	1	0	0	2	0	0	0	56
2	-0.356175	29	1	1	0	0	2	0	0	0	56
2	0.195017	30	1	4	0	0	2	0	0	0	56
2	-0.0397592	31	1	4	0	0	2	0	0	0	56
2	-0.172284	32	1	4	0	0	2	0	0	0	56
2	-0.0186048	33	1		0	0	2	0	0	0	56
2	0.11117	34	1	4	0	0	2	0	0	0	56
2	-0.0275871	35	1	4	0	0	2	0	0	0	56
2	-0.157143	36	1		0	0	2	0	0	0	56
2	0.0966002	37	1	4	0	0	2	0	0	0	56
2	-0.0362261	38	1	4	0	0	2	0	0	0	56
2	0.0674018	39	1	4	0	0	2	0	0	0	56
2	0.0444929	40	1		0	0	2	0	0	0	56
2	0.204718	41	1	3	0	0	2	0	0	0	56
2	0.270072	42	1	3	0	0	2	0	0	0	56
2	-0.0848739	1	2	1	0	0	1	0	0	0	56
2	0.566474	2	2		0	0	1	0	0	0	56
2	-0.436284	3	2	1	0	0	1	0	0	0	56
2	0.429684	4	2	1	0	0	1	0	0	0	56
2	0.525108	5	2	1	0	0	1	0	0	0	56
2	-0.0152796	6	2	1	0	0	1	0	0	0	56
2	-0.214703	7	2	1	0	0	1	0	0	0	56
2	-0.419058	8	2	1	0	0	1	0	0	0	56
2	0.593082	9	2	2	0	0	1	0	0	0	56
2	0.718539	10	2	2	0	0	1	0	0	0	56
2	0.584406	11	2	2	0	0	1	0	0	0	56
2	0.269629	12	2		0	0	1	0	0	0	56
2	0.580657	13	2	2	0	0	1	0	0	0	56
2	0.602227	14	2	2	0	0	1	0	0	0	56
2	0.676476	15	2		0	0	1	0	0	0	56
2	0.377151	16	2	2	0	0	1	0	0	0	56
2	0.636301	17	2	2	0	0	1	0	0	0	56
2	0.659661	18	2	2	0	0	1	0	0	0	56
2	0.43365	19	2		0	0	1	0	0	0	56
2	0.512234	20	2	3	0	0	1	0	0	0	56
2	0.450793	21	2	3	0	0	1	0	0	0	56
2	0.330923	22	2		0	0	1	0	0	0	56
2	0.284961	23	2	3	0	0	1	0	0	0	56
2	0.442843	24	2	3	0	0	1	0	0	0	56
2	0.329606	25	2	3	0	0	1	0	0	0	56
2	-0.0152796	26	2	1	0	0	1	0	0	0	56
2	-0.214703	27	2	1	0	0	1	0	0	0	56
2	0.437255	28	2	1	0	0	1	0	0	0	56
2	-0.419058	29	2	1	0	0	1	0	0	0	56
2	1	30	2	4	0	0	1	0	0	0	56
2	0.93193	31	2	4	0	0	1	0	0	0	56
2	0.566843	32	2	4	0	0	1	0	0	0	56
2	0.212259	33	2		0	0	1	0	0	0	56
2	0.728983	34	2	4	0	0	1	0	0	0	56
2	0.55471	35	2	4	0	0	1	0	0	0	56
2	0.251854	36	2		0	0	1	0	0	0	56
2	0.549418	37	2	4	0	0	1	0	0	0	56
2	0.350486	38	2	4	0	0	1	0	0	0	56
2	0.387916	39	2	4	0	0	1	0	0	0	56
2	0.444741	40	2		0	0	1	0	0	0	56
2	0.450793	41	2	3	0	0	1	0	0	0	56
2	0.284961	42	2	3	0	0	1	0	0	0	56
2	0.0884284	1	2	1	0	0	2	0	0	0	56
2	0.0939213	2	2		0	0	2	0	0	0	56
2	-0.0495896	3	2	1	0	0	2	0	0	0	56
2	0.134292	4	2	1	0	0	2	0	0	0	56
2	0.139166	5	2	1	0	0	2	0	0	0	56
2	-0.00902968	6	2	1	0	0	2	0	0	0	56
2	-0.00973984	7	2	1	0	0	2	0	0	0	56
2	-0.0907428	8	2	1	0	0	2	0	0	0	56
2	0.195017	9	2	2	0	0	2	0	0	0	56
2	0.243761	10	2	2	0	0	2	0	0	0	56
2	0.191146	11	2	2	0	0	2	0	0	0	56
2	0.153183	12	2		0	0	2	0	0	0	56
2	0.238185	13	2	2	0	0	2	0	0	0	56
2	0.138668	14	2	2	0	0	2	0	0	0	56
2	0.23523	15	2		0	0	2	0	0	0	56
2	0.263095	16	2	2	0	0	2	0	0	0	56
2	0.184421	17	2	2	0	0	2	0	0	0	56
2	0.168612	18	2	2	0	0	2	0	0	0	56
2	0.194087	19	2		0	0	2	0	0	0	56
2	0.146123	20	2	3	0	0	2	0	0	0	56
2	0.148963	21	2	3	0	0	2	0	0	0	56
2	0.185166	22	2		0	0	2	0	0	0	56
2	0.107756	23	2	3	0	0	2	0	0	0	56
2	0.109168	24	2	3	0	0	2	0	0	0	56
2	0.149325	25	2	3	0	0	2	0	0	0	56
2	-0.00902968	26	2	1	0	0	2	0	0	0	56
2	-0.00973984	27	2	1	0	0	2	0	0	0	56
2	0.150828	28	2	1	0	0	2	0	0	0	56
2	-0.0907428	29	2	1	0	0	2	0	0	0	56
2	1	30	2	4	0	0	2	0	0	0	56
2	0.886246	31	2	4	0	0	2	0	0	0	56
2	0.204035	32	2	4	0	0	2	0	0	0	56
2	0.137817	33	2		0	0	2	0	0	0	56
2	0.449834	34	2	4	0	0	2	0	0	0	56
2	0.296269	35	2	4	0	0	2	0	0	0	56
2	-0.497274	36	2		0	0	2	0	0	0	56
2	0.333625	37	2	4	0	0	2	0	0	0	56
2	0.353255	38	2	4	0	0	2	0	0	0	56
2	0.551484	39	2	4	0	0	2	0	0	0	56
2	0.205558	40	2		0	0	2	0	0	0	56
2	0.148963	41	2	3	0	0	2	0	0	0	56
2	0.107756	42	2	3	0	0	2	0	0	0	56
4	-0.349184	1	1	1	0	0	1	0	0	0	27
4	-0.0937371	2	1		0	0	1	0	0	0	27
4	0.0231553	3	1	1	0	0	1	0	0	0	27
4	-0.203918	4	1	1	0	0	1	0	0	0	27
4	-0.201794	5	1	1	0	0	1	0	0	0	27
4	-0.230885	6	1	1	0	0	1	0	0	0	27
4	-0.436514	7	1	1	0	0	1	0	0	0	27
4	-0.148966	8	1	1	0	0	1	0	0	0	27
4	1	9	1	2	0	0	1	0	0	0	27
4	0.877528	10	1	2	0	0	1	0	0	0	27
4	-0.0477463	11	1	2	0	0	1	0	0	0	27
4	0.256273	12	1		0	0	1	0	0	0	27
4	0.589955	13	1	2	0	0	1	0	0	0	27
4	0.340708	14	1	2	0	0	1	0	0	0	27
4	-0.468797	15	1		0	0	1	0	0	0	27
4	0.138517	16	1	2	0	0	1	0	0	0	27
4	-0.298623	17	1	2	0	0	1	0	0	0	27
4	-0.293714	18	1	2	0	0	1	0	0	0	27
4		19	1		0	0	1	0	0	0	27
4	0.0879975	20	1	3	0	0	1	0	0	0	27
4	-0.250765	21	1	3	0	0	1	0	0	0	27
4	-0.25833	22	1		0	0	1	0	0	0	27
4	0.137112	23	1	3	0	0	1	0	0	0	27
4	-0.0732453	24	1	3	0	0	1	0	0	0	27
4	0.114331	25	1	3	0	0	1	0	0	0	27
4	-0.230885	26	1	1	0	0	1	0	0	0	27
4	-0.436514	27	1	1	0	0	1	0	0	0	27
4	-0.330984	28	1	1	0	0	1	0	0	0	27
4	-0.148966	29	1	1	0	0	1	0	0	0	27
4	-0.146332	30	1	4	0	0	1	0	0	0	27
4	-0.108265	31	1	4	0	0	1	0	0	0	27
4	0.0219106	32	1	4	0	0	1	0	0	0	27
4	0.125846	33	1		0	0	1	0	0	0	27
4	-0.129173	34	1	4	0	0	1	0	0	0	27
4	0.172759	35	1	4	0	0	1	0	0	0	27
4	0.0148437	36	1		0	0	1	0	0	0	27
4	0.267618	37	1	4	0	0	1	0	0	0	27
4	-0.060873	38	1	4	0	0	1	0	0	0	27
4	0.00984315	39	1	4	0	0	1	0	0	0	27
4		40	1		0	0	1	0	0	0	27
4	-0.250765	41	1	3	0	0	1	0	0	0	27
4	0.137112	42	1	3	0	0	1	0	0	0	27
4	0.0521884	1	1	1	0	0	2	0	0	0	27
4	0.573042	2	1		0	0	2	0	0	0	27
4	0.0323739	3	1	1	0	0	2	0	0	0	27
4	0.00706034	4	1	1	0	0	2	0	0	0	27
4	0.0796352	5	1	1	0	0	2	0	0	0	27
4	-0.0264712	6	1	1	0	0	2	0	0	0	27
4	0.0732191	7	1	1	0	0	2	0	0	0	27
4	0.0507883	8	1	1	0	0	2	0	0	0	27
4	1	9	1	2	0	0	2	0	0	0	27
4	0.973007	10	1	2	0	0	2	0	0	0	27
4	0.678541	11	1	2	0	0	2	0	0	0	27
4	0.490685	12	1		0	0	2	0	0	0	27
4	0.920073	13	1	2	0	0	2	0	0	0	27
4	0.611545	14	1	2	0	0	2	0	0	0	27
4	0.61403	15	1		0	0	2	0	0	0	27
4	0.421906	16	1	2	0	0	2	0	0	0	27
4	0.169008	17	1	2	0	0	2	0	0	0	27
4	0.230352	18	1	2	0	0	2	0	0	0	27
4		19	1		0	0	2	0	0	0	27
4	-0.0483973	20	1	3	0	0	2	0	0	0	27
4	0.25796	21	1	3	0	0	2	0	0	0	27
4	0.257481	22	1		0	0	2	0	0	0	27
4	-0.0180017	23	1	3	0	0	2	0	0	0	27
4	0.239394	24	1	3	0	0	2	0	0	0	27
4	-0.0475983	25	1	3	0	0	2	0	0	0	27
4	-0.0264712	26	1	1	0	0	2	0	0	0	27
4	0.0732191	27	1	1	0	0	2	0	0	0	27
4	0.351883	28	1	1	0	0	2	0	0	0	27
4	0.0507883	29	1	1	0	0	2	0	0	0	27
4	0.256747	30	1	4	0	0	2	0	0	0	27
4	0.0346845	31	1	4	0	0	2	0	0	0	27
4	-0.133735	32	1	4	0	0	2	0	0	0	27
4	-0.197168	33	1		0	0	2	0	0	0	27
4	0.0212148	34	1	4	0	0	2	0	0	0	27
4	0.0823415	35	1	4	0	0	2	0	0	0	27
4	0.168201	36	1		0	0	2	0	0	0	27
4	-0.141956	37	1	4	0	0	2	0	0	0	27
4	-0.0165582	38	1	4	0	0	2	0	0	0	27
4	0.144959	39	1	4	0	0	2	0	0	0	27
4		40	1		0	0	2	0	0	0	27
4	0.25796	41	1	3	0	0	2	0	0	0	27
4	-0.0180017	42	1	3	0	0	2	0	0	0	27
4	0.147173	1	2	1	0	0	1	0	0	0	27
4	0.622091	2	2		0	0	1	0	0	0	27
4	-0.226456	3	2	1	0	0	1	0	0	0	27
4	-0.148689	4	2	1	0	0	1	0	0	0	27
4	-0.0527615	5	2	1	0	0	1	0	0	0	27
4	-0.0600738	6	2	1	0	0	1	0	0	0	27
4	0.204459	7	2	1	0	0	1	0	0	0	27
4	-0.0038005	8	2	1	0	0	1	0	0	0	27
4	-0.146332	9	2	2	0	0	1	0	0	0	27
4	0.0541568	10	2	2	0	0	1	0	0	0	27
4	0.527692	11	2	2	0	0	1	0	0	0	27
4	0.18868	12	2		0	0	1	0	0	0	27
4	-0.0276027	13	2	2	0	0	1	0	0	0	27
4	0.136061	14	2	2	0	0	1	0	0	0	27
4	0.668862	15	2		0	0	1	0	0	0	27
4	0.189095	16	2	2	0	0	1	0	0	0	27
4	0.435653	17	2	2	0	0	1	0	0	0	27
4	0.511469	18	2	2	0	0	1	0	0	0	27
4		19	2		0	0	1	0	0	0	27
4	0.130962	20	2	3	0	0	1	0	0	0	27
4	0.49597	21	2	3	0	0	1	0	0	0	27
4	0.314731	22	2		0	0	1	0	0	0	27
4	0.0248568	23	2	3	0	0	1	0	0	0	27
4	0.327477	24	2	3	0	0	1	0	0	0	27
4	-0.252987	25	2	3	0	0	1	0	0	0	27
4	-0.0600738	26	2	1	0	0	1	0	0	0	27
4	0.204459	27	2	1	0	0	1	0	0	0	27
4	0.00728062	28	2	1	0	0	1	0	0	0	27
4	-0.0038005	29	2	1	0	0	1	0	0	0	27
4	1	30	2	4	0	0	1	0	0	0	27
4	0.919371	31	2	4	0	0	1	0	0	0	27
4	0.336441	32	2	4	0	0	1	0	0	0	27
4	0.187537	33	2		0	0	1	0	0	0	27
4	0.706012	34	2	4	0	0	1	0	0	0	27
4	0.0698381	35	2	4	0	0	1	0	0	0	27
4	0.0364467	36	2		0	0	1	0	0	0	27
4	-0.0511816	37	2	4	0	0	1	0	0	0	27
4	0.127918	38	2	4	0	0	1	0	0	0	27
4	0.179743	39	2	4	0	0	1	0	0	0	27
4		40	2		0	0	1	0	0	0	27
4	0.49597	41	2	3	0	0	1	0	0	0	27
4	0.0248568	42	2	3	0	0	1	0	0	0	27
4	-0.0140628	1	2	1	0	0	2	0	0	0	27
4	0.0578653	2	2		0	0	2	0	0	0	27
4	-0.10864	3	2	1	0	0	2	0	0	0	27
4	-0.0486133	4	2	1	0	0	2	0	0	0	27
4	-0.0463179	5	2	1	0	0	2	0	0	0	27
4	-0.0886928	6	2	1	0	0	2	0	0	0	27
4	0.19561	7	2	1	0	0	2	0	0	0	27
4	-0.0245726	8	2	1	0	0	2	0	0	0	27
4	0.256747	9	2	2	0	0	2	0	0	0	27
4	0.240838	10	2	2	0	0	2	0	0	0	27
4	0.215912	11	2	2	0	0	2	0	0	0	27
4	0.223589	12	2		0	0	2	0	0	0	27
4	0.219849	13	2	2	0	0	2	0	0	0	27
4	0.26901	14	2	2	0	0	2	0	0	0	27
4	0.281758	15	2		0	0	2	0	0	0	27
4	0.340939	16	2	2	0	0	2	0	0	0	27
4	0.292983	17	2	2	0	0	2	0	0	0	27
4	0.247233	18	2	2	0	0	2	0	0	0	27
4		19	2		0	0	2	0	0	0	27
4	0.0980289	20	2	3	0	0	2	0	0	0	27
4	0.0730402	21	2	3	0	0	2	0	0	0	27
4	-0.144522	22	2		0	0	2	0	0	0	27
4	-0.210934	23	2	3	0	0	2	0	0	0	27
4	-0.0969668	24	2	3	0	0	2	0	0	0	27
4	0.0709739	25	2	3	0	0	2	0	0	0	27
4	-0.0886928	26	2	1	0	0	2	0	0	0	27
4	0.19561	27	2	1	0	0	2	0	0	0	27
4	-0.0534576	28	2	1	0	0	2	0	0	0	27
4	-0.0245726	29	2	1	0	0	2	0	0	0	27
4	1	30	2	4	0	0	2	0	0	0	27
4	0.871737	31	2	4	0	0	2	0	0	0	27
4	0.289244	32	2	4	0	0	2	0	0	0	27
4	0.320855	33	2		0	0	2	0	0	0	27
4	0.638677	34	2	4	0	0	2	0	0	0	27
4	0.180253	35	2	4	0	0	2	0	0	0	27
4	-0.472393	36	2		0	0	2	0	0	0	27
4	0.12115	37	2	4	0	0	2	0	0	0	27
4	0.0863262	38	2	4	0	0	2	0	0	0	27
4	0.199977	39	2	4	0	0	2	0	0	0	27
4		40	2		0	0	2	0	0	0	27
4	0.0730402	41	2	3	0	0	2	0	0	0	27
4	-0.210934	42	2	3	0	0	2	0	0	0	27
5	0.0757467	1	1	1	0	0	1	0	0	0	25
5	0.157396	2	1		0	0	1	0	0	0	25
5	-0.00539433	3	1	1	0	0	1	0	0	0	25
5	0.13542	4	1	1	0	0	1	0	0	0	25
5	0.037479	5	1	1	0	0	1	0	0	0	25
5	-0.0392037	6	1	1	0	0	1	0	0	0	25
5	0.103592	7	1	1	0	0	1	0	0	0	25
5	0.0263403	8	1	1	0	0	1	0	0	0	25
5	1	9	1	2	0	0	1	0	0	0	25
5	0.988918	10	1	2	0	0	1	0	0	0	25
5	0.851337	11	1	2	0	0	1	0	0	0	25
5	0.914901	12	1		0	0	1	0	0	0	25
5	0.910458	13	1	2	0	0	1	0	0	0	25
5	0.758533	14	1	2	0	0	1	0	0	0	25
5	0.747614	15	1		0	0	1	0	0	0	25
5	0.535629	16	1	2	0	0	1	0	0	0	25
5	0.391929	17	1	2	0	0	1	0	0	0	25
5	-0.144389	18	1	2	0	0	1	0	0	0	25
5	-0.0842492	19	1		0	0	1	0	0	0	25
5	-0.0479279	20	1	3	0	0	1	0	0	0	25
5	0.3305	21	1	3	0	0	1	0	0	0	25
5	0.158503	22	1		0	0	1	0	0	0	25
5	0.286905	23	1	3	0	0	1	0	0	0	25
5	-0.0200684	24	1	3	0	0	1	0	0	0	25
5	-0.000165281	25	1	3	0	0	1	0	0	0	25
5	-0.0392037	26	1	1	0	0	1	0	0	0	25
5	0.103592	27	1	1	0	0	1	0	0	0	25
5	0.236748	28	1	1	0	0	1	0	0	0	25
5	0.0263403	29	1	1	0	0	1	0	0	0	25
5	0.242439	30	1	4	0	0	1	0	0	0	25
5	0.29207	31	1	4	0	0	1	0	0	0	25
5	0.295806	32	1	4	0	0	1	0	0	0	25
5	0.224974	33	1		0	0	1	0	0	0	25
5	0.197435	34	1	4	0	0	1	0	0	0	25
5	-0.0670213	35	1	4	0	0	1	0	0	0	25
5	-0.24395	36	1		0	0	1	0	0	0	25
5	0.000229391	37	1	4	0	0	1	0	0	0	25
5	0.25589	38	1	4	0	0	1	0	0	0	25
5	0.357992	39	1	4	0	0	1	0	0	0	25
5	0.352534	40	1		0	0	1	0	0	0	25
5	0.3305	41	1	3	0	0	1	0	0	0	25
5	0.286905	42	1	3	0	0	1	0	0	0	25
5	0.0266503	1	1	1	0	0	2	0	0	0	25
5	-0.141394	2	1		0	0	2	0	0	0	25
5	-0.0608235	3	1	1	0	0	2	0	0	0	25
5	-0.0672121	4	1	1	0	0	2	0	0	0	25
5	0.0359314	5	1	1	0	0	2	0	0	0	25
5	0.045479	6	1	1	0	0	2	0	0	0	25
5	0.104803	7	1	1	0	0	2	0	0	0	25
5	0.0563866	8	1	1	0	0	2	0	0	0	25
5	1	9	1	2	0	0	2	0	0	0	25
5	0.975352	10	1	2	0	0	2	0	0	0	25
5	0.788015	11	1	2	0	0	2	0	0	0	25
5	0.790241	12	1		0	0	2	0	0	0	25
5	0.672638	13	1	2	0	0	2	0	0	0	25
5	0.278498	14	1	2	0	0	2	0	0	0	25
5	0.738615	15	1		0	0	2	0	0	0	25
5	-0.136551	16	1	2	0	0	2	0	0	0	25
5	0.0539186	17	1	2	0	0	2	0	0	0	25
5	-0.452986	18	1	2	0	0	2	0	0	0	25
5	-0.0586058	19	1		0	0	2	0	0	0	25
5	-0.235162	20	1	3	0	0	2	0	0	0	25
5	0.158168	21	1	3	0	0	2	0	0	0	25
5	0.148628	22	1		0	0	2	0	0	0	25
5	0.0519164	23	1	3	0	0	2	0	0	0	25
5	-0.288218	24	1	3	0	0	2	0	0	0	25
5	-0.330623	25	1	3	0	0	2	0	0	0	25
5	0.045479	26	1	1	0	0	2	0	0	0	25
5	0.104803	27	1	1	0	0	2	0	0	0	25
5	0.289849	28	1	1	0	0	2	0	0	0	25
5	0.0563866	29	1	1	0	0	2	0	0	0	25
5	0.0959308	30	1	4	0	0	2	0	0	0	25
5	0.183031	31	1	4	0	0	2	0	0	0	25
5	0.321579	32	1	4	0	0	2	0	0	0	25
5	0.35258	33	1		0	0	2	0	0	0	25
5	0.270136	34	1	4	0	0	2	0	0	0	25
5	0.0323749	35	1	4	0	0	2	0	0	0	25
5	-0.543895	36	1		0	0	2	0	0	0	25
5	0.109803	37	1	4	0	0	2	0	0	0	25
5	-0.0294528	38	1	4	0	0	2	0	0	0	25
5	0.440493	39	1	4	0	0	2	0	0	0	25
5	0.15058	40	1		0	0	2	0	0	0	25
5	0.158168	41	1	3	0	0	2	0	0	0	25
5	0.0519164	42	1	3	0	0	2	0	0	0	25
5	0.314085	1	2	1	0	0	1	0	0	0	25
5	0.449333	2	2		0	0	1	0	0	0	25
5	0.0525905	3	2	1	0	0	1	0	0	0	25
5	0.449566	4	2	1	0	0	1	0	0	0	25
5	0.126597	5	2	1	0	0	1	0	0	0	25
5	-0.131779	6	2	1	0	0	1	0	0	0	25
5	-0.116688	7	2	1	0	0	1	0	0	0	25
5	-0.0963309	8	2	1	0	0	1	0	0	0	25
5	0.242439	9	2	2	0	0	1	0	0	0	25
5	0.262457	10	2	2	0	0	1	0	0	0	25
5	0.440192	11	2	2	0	0	1	0	0	0	25
5	0.249199	12	2		0	0	1	0	0	0	25
5	0.30444	13	2	2	0	0	1	0	0	0	25
5	0.372323	14	2	2	0	0	1	0	0	0	25
5	0.214576	15	2		0	0	1	0	0	0	25
5	0.327043	16	2	2	0	0	1	0	0	0	25
5	0.442996	17	2	2	0	0	1	0	0	0	25
5	0.294965	18	2	2	0	0	1	0	0	0	25
5	0.190865	19	2		0	0	1	0	0	0	25
5	0.260792	20	2	3	0	0	1	0	0	0	25
5	0.322597	21	2	3	0	0	1	0	0	0	25
5	0.107457	22	2		0	0	1	0	0	0	25
5	0.38929	23	2	3	0	0	1	0	0	0	25
5	0.13706	24	2	3	0	0	1	0	0	0	25
5	0.20036	25	2	3	0	0	1	0	0	0	25
5	-0.131779	26	2	1	0	0	1	0	0	0	25
5	-0.116688	27	2	1	0	0	1	0	0	0	25
5	0.00132527	28	2	1	0	0	1	0	0	0	25
5	-0.0963309	29	2	1	0	0	1	0	0	0	25
5	1	30	2	4	0	0	1	0	0	0	25
5	0.898077	31	2	4	0	0	1	0	0	0	25
5	0.612285	32	2	4	0	0	1	0	0	0	25
5	0.42916	33	2		0	0	1	0	0	0	25
5	0.584295	34	2	4	0	0	1	0	0	0	25
5	0.238444	35	2	4	0	0	1	0	0	0	25
5	0.00427199	36	2		0	0	1	0	0	0	25
5	0.255864	37	2	4	0	0	1	0	0	0	25
5	0.492288	38	2	4	0	0	1	0	0	0	25
5	0.415562	39	2	4	0	0	1	0	0	0	25
5	0.370401	40	2		0	0	1	0	0	0	25
5	0.322597	41	2	3	0	0	1	0	0	0	25
5	0.38929	42	2	3	0	0	1	0	0	0	25
5	0.334319	1	2	1	0	0	2	0	0	0	25
5	0.0539417	2	2		0	0	2	0	0	0	25
5	0.174964	3	2	1	0	0	2	0	0	0	25
5	0.199383	4	2	1	0	0	2	0	0	0	25
5	0.247529	5	2	1	0	0	2	0	0	0	25
5	0.212743	6	2	1	0	0	2	0	0	0	25
5	0.214898	7	2	1	0	0	2	0	0	0	25
5	0.156015	8	2	1	0	0	2	0	0	0	25
5	0.0959308	9	2	2	0	0	2	0	0	0	25
5	0.105943	10	2	2	0	0	2	0	0	0	25
5	0.0264704	11	2	2	0	0	2	0	0	0	25
5	0.00542379	12	2		0	0	2	0	0	0	25
5	0.127589	13	2	2	0	0	2	0	0	0	25
5	0.145342	14	2	2	0	0	2	0	0	0	25
5	0.099948	15	2		0	0	2	0	0	0	25
5	0.209416	16	2	2	0	0	2	0	0	0	25
5	0.0797261	17	2	2	0	0	2	0	0	0	25
5	0.0704262	18	2	2	0	0	2	0	0	0	25
5	-0.0187655	19	2		0	0	2	0	0	0	25
5	0.163469	20	2	3	0	0	2	0	0	0	25
5	0.0274636	21	2	3	0	0	2	0	0	0	25
5	0.198049	22	2		0	0	2	0	0	0	25
5	0.126239	23	2	3	0	0	2	0	0	0	25
5	0.049651	24	2	3	0	0	2	0	0	0	25
5	-0.133092	25	2	3	0	0	2	0	0	0	25
5	0.212743	26	2	1	0	0	2	0	0	0	25
5	0.214898	27	2	1	0	0	2	0	0	0	25
5	0.302994	28	2	1	0	0	2	0	0	0	25
5	0.156015	29	2	1	0	0	2	0	0	0	25
5	1	30	2	4	0	0	2	0	0	0	25
5	0.882373	31	2	4	0	0	2	0	0	0	25
5	0.296072	32	2	4	0	0	2	0	0	0	25
5	0.156292	33	2		0	0	2	0	0	0	25
5	0.352451	34	2	4	0	0	2	0	0	0	25
5	0.223882	35	2	4	0	0	2	0	0	0	25
5	0.0316529	36	2		0	0	2	0	0	0	25
5	0.233376	37	2	4	0	0	2	0	0	0	25
5	0.239533	38	2	4	0	0	2	0	0	0	25
5	0.0599132	39	2	4	0	0	2	0	0	0	25
5	0.0934275	40	2		0	0	2	0	0	0	25
5	0.0274636	41	2	3	0	0	2	0	0	0	25
5	0.126239	42	2	3	0	0	2	0	0	0	25
6	-0.0313101	1	1	1	0	0	1	0	0	0	74
6	-0.172208	2	1		0	0	1	0	0	0	74
6	0.124511	3	1	1	0	0	1	0	0	0	74
6	0.052756	4	1	1	0	0	1	0	0	0	74
6	0.215522	5	1	1	0	0	1	0	0	0	74
6	0.162083	6	1	1	0	0	1	0	0	0	74
6	0.113129	7	1	1	0	0	1	0	0	0	74
6	0.118205	8	1	1	0	0	1	0	0	0	74
6	1	9	1	2	0	0	1	0	0	0	74
6	0.891808	10	1	2	0	0	1	0	0	0	74
6	0.590107	11	1	2	0	0	1	0	0	0	74
6	0.695174	12	1		0	0	1	0	0	0	74
6	0.563293	13	1	2	0	0	1	0	0	0	74
6	0.380464	14	1	2	0	0	1	0	0	0	74
6	-0.29473	15	1		0	0	1	0	0	0	74
6	0.264876	16	1	2	0	0	1	0	0	0	74
6	0.311989	17	1	2	0	0	1	0	0	0	74
6	0.221458	18	1	2	0	0	1	0	0	0	74
6	0.206908	19	1		0	0	1	0	0	0	74
6	0.28986	20	1	3	0	0	1	0	0	0	74
6	0.169146	21	1	3	0	0	1	0	0	0	74
6	-0.108478	22	1		0	0	1	0	0	0	74
6	0.0728296	23	1	3	0	0	1	0	0	0	74
6	0.179505	24	1	3	0	0	1	0	0	0	74
6	0.0732754	25	1	3	0	0	1	0	0	0	74
6	0.162083	26	1	1	0	0	1	0	0	0	74
6	0.113129	27	1	1	0	0	1	0	0	0	74
6	-0.0508586	28	1	1	0	0	1	0	0	0	74
6	0.118205	29	1	1	0	0	1	0	0	0	74
6	-0.121358	30	1	4	0	0	1	0	0	0	74
6	-0.107324	31	1	4	0	0	1	0	0	0	74
6	-0.138288	32	1	4	0	0	1	0	0	0	74
6	-0.0533265	33	1		0	0	1	0	0	0	74
6	-0.0764205	34	1	4	0	0	1	0	0	0	74
6	-0.117873	35	1	4	0	0	1	0	0	0	74
6	-0.0775719	36	1		0	0	1	0	0	0	74
6	-0.0554842	37	1	4	0	0	1	0	0	0	74
6	-0.0796074	38	1	4	0	0	1	0	0	0	74
6	-0.056209	39	1	4	0	0	1	0	0	0	74
6	0.173637	40	1		0	0	1	0	0	0	74
6	0.169146	41	1	3	0	0	1	0	0	0	74
6	0.0728296	42	1	3	0	0	1	0	0	0	74
6	0.0973166	1	1	1	0	0	2	0	0	0	74
6	0.525985	2	1		0	0	2	0	0	0	74
6	-0.0359453	3	1	1	0	0	2	0	0	0	74
6	-0.583555	4	1	1	0	0	2	0	0	0	74
6	-0.164643	5	1	1	0	0	2	0	0	0	74
6	-0.290422	6	1	1	0	0	2	0	0	0	74
6	-0.153589	7	1	1	0	0	2	0	0	0	74
6	-0.13945	8	1	1	0	0	2	0	0	0	74
6	1	9	1	2	0	0	2	0	0	0	74
6	0.962839	10	1	2	0	0	2	0	0	0	74
6	0.739082	11	1	2	0	0	2	0	0	0	74
6	0.712373	12	1		0	0	2	0	0	0	74
6	0.171261	13	1	2	0	0	2	0	0	0	74
6	0.140858	14	1	2	0	0	2	0	0	0	74
6	-0.0152271	15	1		0	0	2	0	0	0	74
6	0.480856	16	1	2	0	0	2	0	0	0	74
6	0.426269	17	1	2	0	0	2	0	0	0	74
6	0.495279	18	1	2	0	0	2	0	0	0	74
6	0.0544236	19	1		0	0	2	0	0	0	74
6	0.353899	20	1	3	0	0	2	0	0	0	74
6	0.342674	21	1	3	0	0	2	0	0	0	74
6	-0.0883132	22	1		0	0	2	0	0	0	74
6	0.266743	23	1	3	0	0	2	0	0	0	74
6	0.0113747	24	1	3	0	0	2	0	0	0	74
6	0.0918819	25	1	3	0	0	2	0	0	0	74
6	-0.290422	26	1	1	0	0	2	0	0	0	74
6	-0.153589	27	1	1	0	0	2	0	0	0	74
6	-0.371972	28	1	1	0	0	2	0	0	0	74
6	-0.13945	29	1	1	0	0	2	0	0	0	74
6	0.298777	30	1	4	0	0	2	0	0	0	74
6	0.2331	31	1	4	0	0	2	0	0	0	74
6	0.252041	32	1	4	0	0	2	0	0	0	74
6	0.235937	33	1		0	0	2	0	0	0	74
6	0.271019	34	1	4	0	0	2	0	0	0	74
6	0.314707	35	1	4	0	0	2	0	0	0	74
6	0.0198897	36	1		0	0	2	0	0	0	74
6	0.317166	37	1	4	0	0	2	0	0	0	74
6	0.232611	38	1	4	0	0	2	0	0	0	74
6	0.328745	39	1	4	0	0	2	0	0	0	74
6	0.15041	40	1		0	0	2	0	0	0	74
6	0.342674	41	1	3	0	0	2	0	0	0	74
6	0.266743	42	1	3	0	0	2	0	0	0	74
6	0.0802577	1	2	1	0	0	1	0	0	0	74
6	0.5375	2	2		0	0	1	0	0	0	74
6	-0.140297	3	2	1	0	0	1	0	0	0	74
6	-0.10564	4	2	1	0	0	1	0	0	0	74
6	-0.218857	5	2	1	0	0	1	0	0	0	74
6	0.280542	6	2	1	0	0	1	0	0	0	74
6	0.360956	7	2	1	0	0	1	0	0	0	74
6	0.278967	8	2	1	0	0	1	0	0	0	74
6	-0.121358	9	2	2	0	0	1	0	0	0	74
6	-0.06884	10	2	2	0	0	1	0	0	0	74
6	0.0892914	11	2	2	0	0	1	0	0	0	74
6	-0.200667	12	2		0	0	1	0	0	0	74
6	-0.421036	13	2	2	0	0	1	0	0	0	74
6	-0.182257	14	2	2	0	0	1	0	0	0	74
6	0.592546	15	2		0	0	1	0	0	0	74
6	0.156036	16	2	2	0	0	1	0	0	0	74
6	0.205244	17	2	2	0	0	1	0	0	0	74
6	0.325355	18	2	2	0	0	1	0	0	0	74
6	0.178292	19	2		0	0	1	0	0	0	74
6	-0.479543	20	2	3	0	0	1	0	0	0	74
6	0.0667894	21	2	3	0	0	1	0	0	0	74
6	0.418321	22	2		0	0	1	0	0	0	74
6	0.249595	23	2	3	0	0	1	0	0	0	74
6	0.174424	24	2	3	0	0	1	0	0	0	74
6	0.302831	25	2	3	0	0	1	0	0	0	74
6	0.280542	26	2	1	0	0	1	0	0	0	74
6	0.360956	27	2	1	0	0	1	0	0	0	74
6	0.554373	28	2	1	0	0	1	0	0	0	74
6	0.278967	29	2	1	0	0	1	0	0	0	74
6	1	30	2	4	0	0	1	0	0	0	74
6	0.954116	31	2	4	0	0	1	0	0	0	74
6	0.777177	32	2	4	0	0	1	0	0	0	74
6	0.822874	33	2		0	0	1	0	0	0	74
6	0.878027	34	2	4	0	0	1	0	0	0	74
6	0.856081	35	2	4	0	0	1	0	0	0	74
6	-0.0995006	36	2		0	0	1	0	0	0	74
6	0.847256	37	2	4	0	0	1	0	0	0	74
6	0.65229	38	2	4	0	0	1	0	0	0	74
6	0.65297	39	2	4	0	0	1	0	0	0	74
6	0.058257	40	2		0	0	1	0	0	0	74
6	0.0667894	41	2	3	0	0	1	0	0	0	74
6	0.249595	42	2	3	0	0	1	0	0	0	74
6	0.322714	1	2	1	0	0	2	0	0	0	74
6	0.22907	2	2		0	0	2	0	0	0	74
6	0.264451	3	2	1	0	0	2	0	0	0	74
6	-0.102423	4	2	1	0	0	2	0	0	0	74
6	0.134444	5	2	1	0	0	2	0	0	0	74
6	0.104858	6	2	1	0	0	2	0	0	0	74
6	0.130454	7	2	1	0	0	2	0	0	0	74
6	0.0600774	8	2	1	0	0	2	0	0	0	74
6	0.298777	9	2	2	0	0	2	0	0	0	74
6	0.233837	10	2	2	0	0	2	0	0	0	74
6	0.0884074	11	2	2	0	0	2	0	0	0	74
6	0.184875	12	2		0	0	2	0	0	0	74
6	-0.0819854	13	2	2	0	0	2	0	0	0	74
6	0.156034	14	2	2	0	0	2	0	0	0	74
6	0.224645	15	2		0	0	2	0	0	0	74
6	0.384258	16	2	2	0	0	2	0	0	0	74
6	0.243539	17	2	2	0	0	2	0	0	0	74
6	0.242967	18	2	2	0	0	2	0	0	0	74
6	0.0622941	19	2		0	0	2	0	0	0	74
6	0.0744141	20	2	3	0	0	2	0	0	0	74
6	0.223823	21	2	3	0	0	2	0	0	0	74
6	0.0392281	22	2		0	0	2	0	0	0	74
6	0.188084	23	2	3	0	0	2	0	0	0	74
6	0.0222691	24	2	3	0	0	2	0	0	0	74
6	0.159967	25	2	3	0	0	2	0	0	0	74
6	0.104858	26	2	1	0	0	2	0	0	0	74
6	0.130454	27	2	1	0	0	2	0	0	0	74
6	-0.015907	28	2	1	0	0	2	0	0	0	74
6	0.0600774	29	2	1	0	0	2	0	0	0	74
6	1	30	2	4	0	0	2	0	0	0	74
6	0.96097	31	2	4	0	0	2	0	0	0	74
6	0.882748	32	2	4	0	0	2	0	0	0	74
6	0.862758	33	2		0	0	2	0	0	0	74
6	0.92412	34	2	4	0	0	2	0	0	0	74
6	0.758649	35	2	4	0	0	2	0	0	0	74
6	0.81553	36	2		0	0	2	0	0	0	74
6	0.882939	37	2	4	0	0	2	0	0	0	74
6	0.548221	38	2	4	0	0	2	0	0	0	74
6	0.621814	39	2	4	0	0	2	0	0	0	74
6	0.157227	40	2		0	0	2	0	0	0	74
6	0.223823	41	2	3	0	0	2	0	0	0	74
6	0.188084	42	2	3	0	0	2	0	0	0	74
7	-0.373924	1	1	1	0	0	1	0	0	0	64
7	0.376964	2	1		0	0	1	0	0	0	64
7	-0.399656	3	1	1	0	0	1	0	0	0	64
7	-0.374601	4	1	1	0	0	1	0	0	0	64
7	-0.0261945	5	1	1	0	0	1	0	0	0	64
7	-0.198805	6	1	1	0	0	1	0	0	0	64
7	0.175786	7	1	1	0	0	1	0	0	0	64
7	0.290093	8	1	1	0	0	1	0	0	0	64
7	1	9	1	2	0	0	1	0	0	0	64
7	0.938967	10	1	2	0	0	1	0	0	0	64
7	0.676221	11	1	2	0	0	1	0	0	0	64
7	0.711112	12	1		0	0	1	0	0	0	64
7	0.63757	13	1	2	0	0	1	0	0	0	64
7	0.374147	14	1	2	0	0	1	0	0	0	64
7	0.14083	15	1		0	0	1	0	0	0	64
7	0.375639	16	1	2	0	0	1	0	0	0	64
7	0.237639	17	1	2	0	0	1	0	0	0	64
7	0.394701	18	1	2	0	0	1	0	0	0	64
7	0.345099	19	1		0	0	1	0	0	0	64
7	0.216466	20	1	3	0	0	1	0	0	0	64
7	0.46385	21	1	3	0	0	1	0	0	0	64
7		22	1		0	0	1	0	0	0	64
7	0.337039	23	1	3	0	0	1	0	0	0	64
7	0.105864	24	1	3	0	0	1	0	0	0	64
7	0.225354	25	1	3	0	0	1	0	0	0	64
7	-0.198805	26	1	1	0	0	1	0	0	0	64
7	0.175786	27	1	1	0	0	1	0	0	0	64
7	-0.210624	28	1	1	0	0	1	0	0	0	64
7	0.290093	29	1	1	0	0	1	0	0	0	64
7	0.539129	30	1	4	0	0	1	0	0	0	64
7	0.504217	31	1	4	0	0	1	0	0	0	64
7	0.432816	32	1	4	0	0	1	0	0	0	64
7	0.319867	33	1		0	0	1	0	0	0	64
7	0.343086	34	1	4	0	0	1	0	0	0	64
7	0.222398	35	1	4	0	0	1	0	0	0	64
7	-0.00781397	36	1		0	0	1	0	0	0	64
7	0.153038	37	1	4	0	0	1	0	0	0	64
7	0.317598	38	1	4	0	0	1	0	0	0	64
7	0.361247	39	1	4	0	0	1	0	0	0	64
7	0.414978	40	1		0	0	1	0	0	0	64
7	0.46385	41	1	3	0	0	1	0	0	0	64
7	0.337039	42	1	3	0	0	1	0	0	0	64
7	0.324188	1	1	1	0	0	2	0	0	0	64
7	0.146896	2	1		0	0	2	0	0	0	64
7	0.0115036	3	1	1	0	0	2	0	0	0	64
7	0.287982	4	1	1	0	0	2	0	0	0	64
7	0.173967	5	1	1	0	0	2	0	0	0	64
7	0.144846	6	1	1	0	0	2	0	0	0	64
7	0.358553	7	1	1	0	0	2	0	0	0	64
7	0.355061	8	1	1	0	0	2	0	0	0	64
7	1	9	1	2	0	0	2	0	0	0	64
7	0.71944	10	1	2	0	0	2	0	0	0	64
7	0.276444	11	1	2	0	0	2	0	0	0	64
7	0.320877	12	1		0	0	2	0	0	0	64
7	0.259828	13	1	2	0	0	2	0	0	0	64
7	0.529434	14	1	2	0	0	2	0	0	0	64
7	0.0509145	15	1		0	0	2	0	0	0	64
7	0.201184	16	1	2	0	0	2	0	0	0	64
7	0.122054	17	1	2	0	0	2	0	0	0	64
7	0.0537585	18	1	2	0	0	2	0	0	0	64
7	-0.0705444	19	1		0	0	2	0	0	0	64
7	-0.0988523	20	1	3	0	0	2	0	0	0	64
7	-0.0562005	21	1	3	0	0	2	0	0	0	64
7		22	1		0	0	2	0	0	0	64
7	-0.018728	23	1	3	0	0	2	0	0	0	64
7	-0.127063	24	1	3	0	0	2	0	0	0	64
7	-0.105106	25	1	3	0	0	2	0	0	0	64
7	0.144846	26	1	1	0	0	2	0	0	0	64
7	0.358553	27	1	1	0	0	2	0	0	0	64
7	0.324572	28	1	1	0	0	2	0	0	0	64
7	0.355061	29	1	1	0	0	2	0	0	0	64
7	0.661414	30	1	4	0	0	2	0	0	0	64
7	0.493995	31	1	4	0	0	2	0	0	0	64
7	0.151364	32	1	4	0	0	2	0	0	0	64
7	0.0642399	33	1		0	0	2	0	0	0	64
7	0.404054	34	1	4	0	0	2	0	0	0	64
7	0.144077	35	1	4	0	0	2	0	0	0	64
7	0.054669	36	1		0	0	2	0	0	0	64
7	0.110678	37	1	4	0	0	2	0	0	0	64
7	0.24556	38	1	4	0	0	2	0	0	0	64
7	0.426376	39	1	4	0	0	2	0	0	0	64
7	0.00995697	40	1		0	0	2	0	0	0	64
7	-0.0562005	41	1	3	0	0	2	0	0	0	64
7	-0.018728	42	1	3	0	0	2	0	0	0	64
7	-0.507975	1	2	1	0	0	1	0	0	0	64
7	0.596349	2	2		0	0	1	0	0	0	64
7	-0.367112	3	2	1	0	0	1	0	0	0	64
7	-0.498597	4	2	1	0	0	1	0	0	0	64
7	0.200025	5	2	1	0	0	1	0	0	0	64
7	0.0111236	6	2	1	0	0	1	0	0	0	64
7	0.448933	7	2	1	0	0	1	0	0	0	64
7	0.446258	8	2	1	0	0	1	0	0	0	64
7	0.539129	9	2	2	0	0	1	0	0	0	64
7	0.557948	10	2	2	0	0	1	0	0	0	64
7	0.32155	11	2	2	0	0	1	0	0	0	64
7	0.408518	12	2		0	0	1	0	0	0	64
7	0.672416	13	2	2	0	0	1	0	0	0	64
7	0.017327	14	2	2	0	0	1	0	0	0	64
7	0.620218	15	2		0	0	1	0	0	0	64
7	0.170193	16	2	2	0	0	1	0	0	0	64
7	-0.109361	17	2	2	0	0	1	0	0	0	64
7	0.146023	18	2	2	0	0	1	0	0	0	64
7	0.418927	19	2		0	0	1	0	0	0	64
7	0.196696	20	2	3	0	0	1	0	0	0	64
7	0.512902	21	2	3	0	0	1	0	0	0	64
7		22	2		0	0	1	0	0	0	64
7	0.316581	23	2	3	0	0	1	0	0	0	64
7	0.186235	24	2	3	0	0	1	0	0	0	64
7	0.215664	25	2	3	0	0	1	0	0	0	64
7	0.0111236	26	2	1	0	0	1	0	0	0	64
7	0.448933	27	2	1	0	0	1	0	0	0	64
7	-0.0814687	28	2	1	0	0	1	0	0	0	64
7	0.446258	29	2	1	0	0	1	0	0	0	64
7	1	30	2	4	0	0	1	0	0	0	64
7	0.903349	31	2	4	0	0	1	0	0	0	64
7	0.720473	32	2	4	0	0	1	0	0	0	64
7	0.70037	33	2		0	0	1	0	0	0	64
7	0.713027	34	2	4	0	0	1	0	0	0	64
7	0.656347	35	2	4	0	0	1	0	0	0	64
7	0.17301	36	2		0	0	1	0	0	0	64
7	0.548949	37	2	4	0	0	1	0	0	0	64
7	0.726286	38	2	4	0	0	1	0	0	0	64
7	0.685664	39	2	4	0	0	1	0	0	0	64
7	0.660885	40	2		0	0	1	0	0	0	64
7	0.512902	41	2	3	0	0	1	0	0	0	64
7	0.316581	42	2	3	0	0	1	0	0	0	64
7	0.317409	1	2	1	0	0	2	0	0	0	64
7	0.16344	2	2		0	0	2	0	0	0	64
7	0.047164	3	2	1	0	0	2	0	0	0	64
7	0.288628	4	2	1	0	0	2	0	0	0	64
7	0.147028	5	2	1	0	0	2	0	0	0	64
7	0.167581	6	2	1	0	0	2	0	0	0	64
7	0.407801	7	2	1	0	0	2	0	0	0	64
7	0.353064	8	2	1	0	0	2	0	0	0	64
7	0.661414	9	2	2	0	0	2	0	0	0	64
7	0.646216	10	2	2	0	0	2	0	0	0	64
7	0.41468	11	2	2	0	0	2	0	0	0	64
7	0.460838	12	2		0	0	2	0	0	0	64
7	0.20873	13	2	2	0	0	2	0	0	0	64
7	0.445354	14	2	2	0	0	2	0	0	0	64
7	0.198514	15	2		0	0	2	0	0	0	64
7	-0.0150779	16	2	2	0	0	2	0	0	0	64
7	-0.047222	17	2	2	0	0	2	0	0	0	64
7	-0.065357	18	2	2	0	0	2	0	0	0	64
7	0.0191658	19	2		0	0	2	0	0	0	64
7	-0.241648	20	2	3	0	0	2	0	0	0	64
7	0.0335927	21	2	3	0	0	2	0	0	0	64
7		22	2		0	0	2	0	0	0	64
7	0.0772082	23	2	3	0	0	2	0	0	0	64
7	-0.0198191	24	2	3	0	0	2	0	0	0	64
7	-0.0163625	25	2	3	0	0	2	0	0	0	64
7	0.167581	26	2	1	0	0	2	0	0	0	64
7	0.407801	27	2	1	0	0	2	0	0	0	64
7	0.366082	28	2	1	0	0	2	0	0	0	64
7	0.353064	29	2	1	0	0	2	0	0	0	64
7	1	30	2	4	0	0	2	0	0	0	64
7	0.714392	31	2	4	0	0	2	0	0	0	64
7	0.27391	32	2	4	0	0	2	0	0	0	64
7	0.270699	33	2		0	0	2	0	0	0	64
7	0.564611	34	2	4	0	0	2	0	0	0	64
7	0.288743	35	2	4	0	0	2	0	0	0	64
7	0.18633	36	2		0	0	2	0	0	0	64
7	0.335126	37	2	4	0	0	2	0	0	0	64
7	0.413164	38	2	4	0	0	2	0	0	0	64
7	0.484565	39	2	4	0	0	2	0	0	0	64
7	0.114537	40	2		0	0	2	0	0	0	64
7	0.0335927	41	2	3	0	0	2	0	0	0	64
7	0.0772082	42	2	3	0	0	2	0	0	0	64
8	0.70893	1	1	1	0	0	1	0	0	0	76
8	0.678978	2	1		0	0	1	0	0	0	76
8	0.67568	3	1	1	0	0	1	0	0	0	76
8	0.683287	4	1	1	0	0	1	0	0	0	76
8	0.201931	5	1	1	0	0	1	0	0	0	76
8	0.552585	6	1	1	0	0	1	0	0	0	76
8	0.68306	7	1	1	0	0	1	0	0	0	76
8	0.38167	8	1	1	0	0	1	0	0	0	76
8	1	9	1	2	0	0	1	0	0	0	76
8	0.948695	10	1	2	0	0	1	0	0	0	76
8	0.831426	11	1	2	0	0	1	0	0	0	76
8	0.789871	12	1		0	0	1	0	0	0	76
8	0.736351	13	1	2	0	0	1	0	0	0	76
8	0.757584	14	1	2	0	0	1	0	0	0	76
8	0.319302	15	1		0	0	1	0	0	0	76
8	0.685892	16	1	2	0	0	1	0	0	0	76
8	0.727261	17	1	2	0	0	1	0	0	0	76
8	0.554888	18	1	2	0	0	1	0	0	0	76
8	0.437556	19	1		0	0	1	0	0	0	76
8	0.497669	20	1	3	0	0	1	0	0	0	76
8	0.625703	21	1	3	0	0	1	0	0	0	76
8	-0.37491	22	1		0	0	1	0	0	0	76
8	0.334821	23	1	3	0	0	1	0	0	0	76
8	0.544581	24	1	3	0	0	1	0	0	0	76
8	0.541277	25	1	3	0	0	1	0	0	0	76
8	0.552585	26	1	1	0	0	1	0	0	0	76
8	0.68306	27	1	1	0	0	1	0	0	0	76
8	0.680864	28	1	1	0	0	1	0	0	0	76
8	0.38167	29	1	1	0	0	1	0	0	0	76
8	0.577183	30	1	4	0	0	1	0	0	0	76
8	0.598412	31	1	4	0	0	1	0	0	0	76
8	0.748817	32	1	4	0	0	1	0	0	0	76
8	0.633183	33	1		0	0	1	0	0	0	76
8	0.601946	34	1	4	0	0	1	0	0	0	76
8	0.702018	35	1	4	0	0	1	0	0	0	76
8	-0.0397393	36	1		0	0	1	0	0	0	76
8	0.662492	37	1	4	0	0	1	0	0	0	76
8	0.657774	38	1	4	0	0	1	0	0	0	76
8	0.713874	39	1	4	0	0	1	0	0	0	76
8	0.688479	40	1		0	0	1	0	0	0	76
8	0.625703	41	1	3	0	0	1	0	0	0	76
8	0.334821	42	1	3	0	0	1	0	0	0	76
8	0.360308	1	1	1	0	0	2	0	0	0	76
8	0.479597	2	1		0	0	2	0	0	0	76
8	0.320845	3	1	1	0	0	2	0	0	0	76
8	0.435486	4	1	1	0	0	2	0	0	0	76
8	-0.0824901	5	1	1	0	0	2	0	0	0	76
8	0.0135458	6	1	1	0	0	2	0	0	0	76
8	0.396534	7	1	1	0	0	2	0	0	0	76
8	-0.0513382	8	1	1	0	0	2	0	0	0	76
8	1	9	1	2	0	0	2	0	0	0	76
8	0.865704	10	1	2	0	0	2	0	0	0	76
8	0.664655	11	1	2	0	0	2	0	0	0	76
8	0.577135	12	1		0	0	2	0	0	0	76
8	0.593192	13	1	2	0	0	2	0	0	0	76
8	0.500824	14	1	2	0	0	2	0	0	0	76
8	0.173681	15	1		0	0	2	0	0	0	76
8	0.580312	16	1	2	0	0	2	0	0	0	76
8	0.619057	17	1	2	0	0	2	0	0	0	76
8	0.367499	18	1	2	0	0	2	0	0	0	76
8	0.203153	19	1		0	0	2	0	0	0	76
8	0.3207	20	1	3	0	0	2	0	0	0	76
8	0.325311	21	1	3	0	0	2	0	0	0	76
8	0.0832932	22	1		0	0	2	0	0	0	76
8	0.359471	23	1	3	0	0	2	0	0	0	76
8	0.217236	24	1	3	0	0	2	0	0	0	76
8	0.388569	25	1	3	0	0	2	0	0	0	76
8	0.0135458	26	1	1	0	0	2	0	0	0	76
8	0.396534	27	1	1	0	0	2	0	0	0	76
8	0.474728	28	1	1	0	0	2	0	0	0	76
8	-0.0513382	29	1	1	0	0	2	0	0	0	76
8	0.418504	30	1	4	0	0	2	0	0	0	76
8	0.350903	31	1	4	0	0	2	0	0	0	76
8	0.364004	32	1	4	0	0	2	0	0	0	76
8	0.214261	33	1		0	0	2	0	0	0	76
8	0.376316	34	1	4	0	0	2	0	0	0	76
8	0.407606	35	1	4	0	0	2	0	0	0	76
8	-0.0949147	36	1		0	0	2	0	0	0	76
8	0.440169	37	1	4	0	0	2	0	0	0	76
8	0.474889	38	1	4	0	0	2	0	0	0	76
8	0.53595	39	1	4	0	0	2	0	0	0	76
8	0.429099	40	1		0	0	2	0	0	0	76
8	0.325311	41	1	3	0	0	2	0	0	0	76
8	0.359471	42	1	3	0	0	2	0	0	0	76
8	0.607031	1	2	1	0	0	1	0	0	0	76
8	0.479807	2	2		0	0	1	0	0	0	76
8	0.612419	3	2	1	0	0	1	0	0	0	76
8	0.605138	4	2	1	0	0	1	0	0	0	76
8	0.18288	5	2	1	0	0	1	0	0	0	76
8	0.419645	6	2	1	0	0	1	0	0	0	76
8	0.519134	7	2	1	0	0	1	0	0	0	76
8	0.136982	8	2	1	0	0	1	0	0	0	76
8	0.577183	9	2	2	0	0	1	0	0	0	76
8	0.52167	10	2	2	0	0	1	0	0	0	76
8	0.472476	11	2	2	0	0	1	0	0	0	76
8	0.460605	12	2		0	0	1	0	0	0	76
8	0.530773	13	2	2	0	0	1	0	0	0	76
8	0.419929	14	2	2	0	0	1	0	0	0	76
8	0.082902	15	2		0	0	1	0	0	0	76
8	0.459913	16	2	2	0	0	1	0	0	0	76
8	0.556062	17	2	2	0	0	1	0	0	0	76
8	0.284859	18	2	2	0	0	1	0	0	0	76
8	0.143204	19	2		0	0	1	0	0	0	76
8	0.395583	20	2	3	0	0	1	0	0	0	76
8	0.56373	21	2	3	0	0	1	0	0	0	76
8	-0.303213	22	2		0	0	1	0	0	0	76
8	0.121398	23	2	3	0	0	1	0	0	0	76
8	0.257598	24	2	3	0	0	1	0	0	0	76
8	0.367362	25	2	3	0	0	1	0	0	0	76
8	0.419645	26	2	1	0	0	1	0	0	0	76
8	0.519134	27	2	1	0	0	1	0	0	0	76
8	0.629245	28	2	1	0	0	1	0	0	0	76
8	0.136982	29	2	1	0	0	1	0	0	0	76
8	1	30	2	4	0	0	1	0	0	0	76
8	0.923979	31	2	4	0	0	1	0	0	0	76
8	0.614151	32	2	4	0	0	1	0	0	0	76
8	0.496045	33	2		0	0	1	0	0	0	76
8	0.651311	34	2	4	0	0	1	0	0	0	76
8	0.572203	35	2	4	0	0	1	0	0	0	76
8	-0.0241684	36	2		0	0	1	0	0	0	76
8	0.471222	37	2	4	0	0	1	0	0	0	76
8	0.525873	38	2	4	0	0	1	0	0	0	76
8	0.519536	39	2	4	0	0	1	0	0	0	76
8	0.589981	40	2		0	0	1	0	0	0	76
8	0.56373	41	2	3	0	0	1	0	0	0	76
8	0.121398	42	2	3	0	0	1	0	0	0	76
8	0.29176	1	2	1	0	0	2	0	0	0	76
8	0.457892	2	2		0	0	2	0	0	0	76
8	0.207562	3	2	1	0	0	2	0	0	0	76
8	0.430214	4	2	1	0	0	2	0	0	0	76
8	-0.209966	5	2	1	0	0	2	0	0	0	76
8	-0.136757	6	2	1	0	0	2	0	0	0	76
8	0.249268	7	2	1	0	0	2	0	0	0	76
8	-0.165208	8	2	1	0	0	2	0	0	0	76
8	0.418504	9	2	2	0	0	2	0	0	0	76
8	0.340461	10	2	2	0	0	2	0	0	0	76
8	0.327378	11	2	2	0	0	2	0	0	0	76
8	0.246171	12	2		0	0	2	0	0	0	76
8	0.288255	13	2	2	0	0	2	0	0	0	76
8	0.258974	14	2	2	0	0	2	0	0	0	76
8	-0.19526	15	2		0	0	2	0	0	0	76
8	0.271381	16	2	2	0	0	2	0	0	0	76
8	0.403143	17	2	2	0	0	2	0	0	0	76
8	0.148571	18	2	2	0	0	2	0	0	0	76
8	0.0979754	19	2		0	0	2	0	0	0	76
8	0.279992	20	2	3	0	0	2	0	0	0	76
8	0.331932	21	2	3	0	0	2	0	0	0	76
8	0.159961	22	2		0	0	2	0	0	0	76
8	0.281931	23	2	3	0	0	2	0	0	0	76
8	0.0803981	24	2	3	0	0	2	0	0	0	76
8	0.261276	25	2	3	0	0	2	0	0	0	76
8	-0.136757	26	2	1	0	0	2	0	0	0	76
8	0.249268	27	2	1	0	0	2	0	0	0	76
8	0.448166	28	2	1	0	0	2	0	0	0	76
8	-0.165208	29	2	1	0	0	2	0	0	0	76
8	1	30	2	4	0	0	2	0	0	0	76
8	0.800222	31	2	4	0	0	2	0	0	0	76
8	0.408537	32	2	4	0	0	2	0	0	0	76
8	0.152114	33	2		0	0	2	0	0	0	76
8	0.378144	34	2	4	0	0	2	0	0	0	76
8	0.386364	35	2	4	0	0	2	0	0	0	76
8	-0.0232878	36	2		0	0	2	0	0	0	76
8	0.464873	37	2	4	0	0	2	0	0	0	76
8	0.380531	38	2	4	0	0	2	0	0	0	76
8	0.376282	39	2	4	0	0	2	0	0	0	76
8	0.420642	40	2		0	0	2	0	0	0	76
8	0.331932	41	2	3	0	0	2	0	0	0	76
8	0.281931	42	2	3	0	0	2	0	0	0	76
10	-0.225047	1	1	1	0	0	1	0	0	0	41
10	0.422582	2	1		0	0	1	0	0	0	41
10	-0.181817	3	1	1	0	0	1	0	0	0	41
10	0.234348	4	1	1	0	0	1	0	0	0	41
10	0.0590523	5	1	1	0	0	1	0	0	0	41
10	-0.0436001	6	1	1	0	0	1	0	0	0	41
10	-0.0215245	7	1	1	0	0	1	0	0	0	41
10	-0.0433457	8	1	1	0	0	1	0	0	0	41
10	1	9	1	2	0	0	1	0	0	0	41
10	0.926969	10	1	2	0	0	1	0	0	0	41
10	0.453937	11	1	2	0	0	1	0	0	0	41
10	0.348731	12	1		0	0	1	0	0	0	41
10	0.719618	13	1	2	0	0	1	0	0	0	41
10	0.575746	14	1	2	0	0	1	0	0	0	41
10	0.592063	15	1		0	0	1	0	0	0	41
10	0.333067	16	1	2	0	0	1	0	0	0	41
10	0.440659	17	1	2	0	0	1	0	0	0	41
10	0.471439	18	1	2	0	0	1	0	0	0	41
10		19	1		0	0	1	0	0	0	41
10	0.0223982	20	1	3	0	0	1	0	0	0	41
10	-0.00850344	21	1	3	0	0	1	0	0	0	41
10	0.377016	22	1		0	0	1	0	0	0	41
10	-0.0118154	23	1	3	0	0	1	0	0	0	41
10	0.00619387	24	1	3	0	0	1	0	0	0	41
10		25	1	3	0	0	1	0	0	0	41
10	-0.0436001	26	1	1	0	0	1	0	0	0	41
10	-0.0215245	27	1	1	0	0	1	0	0	0	41
10	-0.087034	28	1	1	0	0	1	0	0	0	41
10	-0.0433457	29	1	1	0	0	1	0	0	0	41
10	0.606894	30	1	4	0	0	1	0	0	0	41
10	0.498056	31	1	4	0	0	1	0	0	0	41
10	0.520427	32	1	4	0	0	1	0	0	0	41
10	0.121165	33	1		0	0	1	0	0	0	41
10	0.549914	34	1	4	0	0	1	0	0	0	41
10	0.369915	35	1	4	0	0	1	0	0	0	41
10	0.091535	36	1		0	0	1	0	0	0	41
10	0.38279	37	1	4	0	0	1	0	0	0	41
10	0.355055	38	1	4	0	0	1	0	0	0	41
10	0.343193	39	1	4	0	0	1	0	0	0	41
10		40	1		0	0	1	0	0	0	41
10	-0.00850344	41	1	3	0	0	1	0	0	0	41
10	-0.0118154	42	1	3	0	0	1	0	0	0	41
10	0.0555659	1	1	1	0	0	2	0	0	0	41
10	-0.0819302	2	1		0	0	2	0	0	0	41
10	0.0702505	3	1	1	0	0	2	0	0	0	41
10	0.070436	4	1	1	0	0	2	0	0	0	41
10	0.177967	5	1	1	0	0	2	0	0	0	41
10	0.247981	6	1	1	0	0	2	0	0	0	41
10	0.148005	7	1	1	0	0	2	0	0	0	41
10	0.16419	8	1	1	0	0	2	0	0	0	41
10	1	9	1	2	0	0	2	0	0	0	41
10	0.920739	10	1	2	0	0	2	0	0	0	41
10	0.201484	11	1	2	0	0	2	0	0	0	41
10	0.20425	12	1		0	0	2	0	0	0	41
10	0.872598	13	1	2	0	0	2	0	0	0	41
10	0.200022	14	1	2	0	0	2	0	0	0	41
10	0.800935	15	1		0	0	2	0	0	0	41
10	0.389227	16	1	2	0	0	2	0	0	0	41
10	-0.0916563	17	1	2	0	0	2	0	0	0	41
10	0.351045	18	1	2	0	0	2	0	0	0	41
10		19	1		0	0	2	0	0	0	41
10	0.231425	20	1	3	0	0	2	0	0	0	41
10	-0.266108	21	1	3	0	0	2	0	0	0	41
10	0.25609	22	1		0	0	2	0	0	0	41
10	-0.271702	23	1	3	0	0	2	0	0	0	41
10	0.238408	24	1	3	0	0	2	0	0	0	41
10		25	1	3	0	0	2	0	0	0	41
10	0.247981	26	1	1	0	0	2	0	0	0	41
10	0.148005	27	1	1	0	0	2	0	0	0	41
10	0.139561	28	1	1	0	0	2	0	0	0	41
10	0.16419	29	1	1	0	0	2	0	0	0	41
10	0.187509	30	1	4	0	0	2	0	0	0	41
10	0.0418639	31	1	4	0	0	2	0	0	0	41
10	-0.04113	32	1	4	0	0	2	0	0	0	41
10	0.0591119	33	1		0	0	2	0	0	0	41
10	0.0130662	34	1	4	0	0	2	0	0	0	41
10	0.0836013	35	1	4	0	0	2	0	0	0	41
10	-0.0903148	36	1		0	0	2	0	0	0	41
10	0.0496231	37	1	4	0	0	2	0	0	0	41
10	-0.122712	38	1	4	0	0	2	0	0	0	41
10	0.00521344	39	1	4	0	0	2	0	0	0	41
10		40	1		0	0	2	0	0	0	41
10	-0.266108	41	1	3	0	0	2	0	0	0	41
10	-0.271702	42	1	3	0	0	2	0	0	0	41
10	-0.304535	1	2	1	0	0	1	0	0	0	41
10	0.50984	2	2		0	0	1	0	0	0	41
10	-0.292914	3	2	1	0	0	1	0	0	0	41
10	0.296406	4	2	1	0	0	1	0	0	0	41
10	0.0227946	5	2	1	0	0	1	0	0	0	41
10	-0.144587	6	2	1	0	0	1	0	0	0	41
10	-0.0812627	7	2	1	0	0	1	0	0	0	41
10	-0.149869	8	2	1	0	0	1	0	0	0	41
10	0.606894	9	2	2	0	0	1	0	0	0	41
10	0.538593	10	2	2	0	0	1	0	0	0	41
10	0.503169	11	2	2	0	0	1	0	0	0	41
10	0.50566	12	2		0	0	1	0	0	0	41
10	0.592286	13	2	2	0	0	1	0	0	0	41
10	0.519702	14	2	2	0	0	1	0	0	0	41
10	0.454525	15	2		0	0	1	0	0	0	41
10	0.469705	16	2	2	0	0	1	0	0	0	41
10	0.480056	17	2	2	0	0	1	0	0	0	41
10	0.468571	18	2	2	0	0	1	0	0	0	41
10		19	2		0	0	1	0	0	0	41
10	0.0175857	20	2	3	0	0	1	0	0	0	41
10	0.00224487	21	2	3	0	0	1	0	0	0	41
10	0.444059	22	2		0	0	1	0	0	0	41
10	0.00826292	23	2	3	0	0	1	0	0	0	41
10	0.0142183	24	2	3	0	0	1	0	0	0	41
10		25	2	3	0	0	1	0	0	0	41
10	-0.144587	26	2	1	0	0	1	0	0	0	41
10	-0.0812627	27	2	1	0	0	1	0	0	0	41
10	-0.198801	28	2	1	0	0	1	0	0	0	41
10	-0.149869	29	2	1	0	0	1	0	0	0	41
10	1	30	2	4	0	0	1	0	0	0	41
10	0.80309	31	2	4	0	0	1	0	0	0	41
10	0.581232	32	2	4	0	0	1	0	0	0	41
10	0.304026	33	2		0	0	1	0	0	0	41
10	0.817999	34	2	4	0	0	1	0	0	0	41
10	0.477087	35	2	4	0	0	1	0	0	0	41
10	-0.0912419	36	2		0	0	1	0	0	0	41
10	0.48202	37	2	4	0	0	1	0	0	0	41
10	0.415243	38	2	4	0	0	1	0	0	0	41
10	0.425763	39	2	4	0	0	1	0	0	0	41
10		40	2		0	0	1	0	0	0	41
10	0.00224487	41	2	3	0	0	1	0	0	0	41
10	0.00826292	42	2	3	0	0	1	0	0	0	41
10	0.108122	1	2	1	0	0	2	0	0	0	41
10	0.00687967	2	2		0	0	2	0	0	0	41
10	0.144826	3	2	1	0	0	2	0	0	0	41
10	-0.0316529	4	2	1	0	0	2	0	0	0	41
10	0.182344	5	2	1	0	0	2	0	0	0	41
10	0.21493	6	2	1	0	0	2	0	0	0	41
10	0.160409	7	2	1	0	0	2	0	0	0	41
10	0.105639	8	2	1	0	0	2	0	0	0	41
10	0.187509	9	2	2	0	0	2	0	0	0	41
10	0.1841	10	2	2	0	0	2	0	0	0	41
10	0.147878	11	2	2	0	0	2	0	0	0	41
10	0.106174	12	2		0	0	2	0	0	0	41
10	0.258147	13	2	2	0	0	2	0	0	0	41
10	0.0600734	14	2	2	0	0	2	0	0	0	41
10	0.0645215	15	2		0	0	2	0	0	0	41
10	0.283777	16	2	2	0	0	2	0	0	0	41
10	0.0412352	17	2	2	0	0	2	0	0	0	41
10	0.0599902	18	2	2	0	0	2	0	0	0	41
10		19	2		0	0	2	0	0	0	41
10	0.0816305	20	2	3	0	0	2	0	0	0	41
10	-0.0684714	21	2	3	0	0	2	0	0	0	41
10	0.0495326	22	2		0	0	2	0	0	0	41
10	-0.0700387	23	2	3	0	0	2	0	0	0	41
10	0.0959772	24	2	3	0	0	2	0	0	0	41
10		25	2	3	0	0	2	0	0	0	41
10	0.21493	26	2	1	0	0	2	0	0	0	41
10	0.160409	27	2	1	0	0	2	0	0	0	41
10	0.148186	28	2	1	0	0	2	0	0	0	41
10	0.105639	29	2	1	0	0	2	0	0	0	41
10	1	30	2	4	0	0	2	0	0	0	41
10	0.77731	31	2	4	0	0	2	0	0	0	41
10	-0.0140699	32	2	4	0	0	2	0	0	0	41
10	0.113179	33	2		0	0	2	0	0	0	41
10	0.520479	34	2	4	0	0	2	0	0	0	41
10	0.29523	35	2	4	0	0	2	0	0	0	41
10	0.622921	36	2		0	0	2	0	0	0	41
10	-0.108156	37	2	4	0	0	2	0	0	0	41
10	0.036085	38	2	4	0	0	2	0	0	0	41
10	-0.232332	39	2	4	0	0	2	0	0	0	41
10		40	2		0	0	2	0	0	0	41
10	-0.0684714	41	2	3	0	0	2	0	0	0	41
10	-0.0700387	42	2	3	0	0	2	0	0	0	41
11	-0.197341	1	1	1	0	0	1	0	0	0	52
11	0.327634	2	1		0	0	1	0	0	0	52
11	-0.213293	3	1	1	0	0	1	0	0	0	52
11	-0.238454	4	1	1	0	0	1	0	0	0	52
11	0.192897	5	1	1	0	0	1	0	0	0	52
11	-0.0281586	6	1	1	0	0	1	0	0	0	52
11	0.0505914	7	1	1	0	0	1	0	0	0	52
11	-0.039948	8	1	1	0	0	1	0	0	0	52
11	1	9	1	2	0	0	1	0	0	0	52
11	0.889792	10	1	2	0	0	1	0	0	0	52
11	0.435836	11	1	2	0	0	1	0	0	0	52
11		12	1		0	0	1	0	0	0	52
11		13	1	2	0	0	1	0	0	0	52
11		14	1	2	0	0	1	0	0	0	52
11	-0.363489	15	1		0	0	1	0	0	0	52
11		16	1	2	0	0	1	0	0	0	52
11	0.199794	17	1	2	0	0	1	0	0	0	52
11		18	1	2	0	0	1	0	0	0	52
11	-0.10294	19	1		0	0	1	0	0	0	52
11		20	1	3	0	0	1	0	0	0	52
11		21	1	3	0	0	1	0	0	0	52
11	0.212201	22	1		0	0	1	0	0	0	52
11	0.232189	23	1	3	0	0	1	0	0	0	52
11	0.305268	24	1	3	0	0	1	0	0	0	52
11	0.25766	25	1	3	0	0	1	0	0	0	52
11	-0.0281586	26	1	1	0	0	1	0	0	0	52
11	0.0505914	27	1	1	0	0	1	0	0	0	52
11	0.145843	28	1	1	0	0	1	0	0	0	52
11	-0.039948	29	1	1	0	0	1	0	0	0	52
11	0.333006	30	1	4	0	0	1	0	0	0	52
11	0.425122	31	1	4	0	0	1	0	0	0	52
11	0.142336	32	1	4	0	0	1	0	0	0	52
11		33	1		0	0	1	0	0	0	52
11		34	1	4	0	0	1	0	0	0	52
11		35	1	4	0	0	1	0	0	0	52
11		36	1		0	0	1	0	0	0	52
11		37	1	4	0	0	1	0	0	0	52
11	0.028001	38	1	4	0	0	1	0	0	0	52
11		39	1	4	0	0	1	0	0	0	52
11		40	1		0	0	1	0	0	0	52
11		41	1	3	0	0	1	0	0	0	52
11	0.232189	42	1	3	0	0	1	0	0	0	52
11	0.051193	1	1	1	0	0	2	0	0	0	52
11	0.0267915	2	1		0	0	2	0	0	0	52
11	-0.00320688	3	1	1	0	0	2	0	0	0	52
11	0.0191598	4	1	1	0	0	2	0	0	0	52
11	0.0269908	5	1	1	0	0	2	0	0	0	52
11	0.040824	6	1	1	0	0	2	0	0	0	52
11	-0.0294756	7	1	1	0	0	2	0	0	0	52
11	-0.0651648	8	1	1	0	0	2	0	0	0	52
11	1	9	1	2	0	0	2	0	0	0	52
11	0.865758	10	1	2	0	0	2	0	0	0	52
11	0.324521	11	1	2	0	0	2	0	0	0	52
11		12	1		0	0	2	0	0	0	52
11		13	1	2	0	0	2	0	0	0	52
11		14	1	2	0	0	2	0	0	0	52
11	0.298862	15	1		0	0	2	0	0	0	52
11		16	1	2	0	0	2	0	0	0	52
11	0.0157637	17	1	2	0	0	2	0	0	0	52
11		18	1	2	0	0	2	0	0	0	52
11	-0.0426542	19	1		0	0	2	0	0	0	52
11		20	1	3	0	0	2	0	0	0	52
11		21	1	3	0	0	2	0	0	0	52
11	-0.0881919	22	1		0	0	2	0	0	0	52
11	0.060694	23	1	3	0	0	2	0	0	0	52
11	0.0231611	24	1	3	0	0	2	0	0	0	52
11	0.0865801	25	1	3	0	0	2	0	0	0	52
11	0.040824	26	1	1	0	0	2	0	0	0	52
11	-0.0294756	27	1	1	0	0	2	0	0	0	52
11	-0.02987	28	1	1	0	0	2	0	0	0	52
11	-0.0651648	29	1	1	0	0	2	0	0	0	52
11	0.196057	30	1	4	0	0	2	0	0	0	52
11	0.239392	31	1	4	0	0	2	0	0	0	52
11	-0.063984	32	1	4	0	0	2	0	0	0	52
11		33	1		0	0	2	0	0	0	52
11		34	1	4	0	0	2	0	0	0	52
11		35	1	4	0	0	2	0	0	0	52
11		36	1		0	0	2	0	0	0	52
11		37	1	4	0	0	2	0	0	0	52
11	-0.0923253	38	1	4	0	0	2	0	0	0	52
11		39	1	4	0	0	2	0	0	0	52
11		40	1		0	0	2	0	0	0	52
11		41	1	3	0	0	2	0	0	0	52
11	0.060694	42	1	3	0	0	2	0	0	0	52
11	-0.162549	1	2	1	0	0	1	0	0	0	52
11	0.321107	2	2		0	0	1	0	0	0	52
11	-0.229469	3	2	1	0	0	1	0	0	0	52
11	-0.237342	4	2	1	0	0	1	0	0	0	52
11	0.269263	5	2	1	0	0	1	0	0	0	52
11	-0.00574179	6	2	1	0	0	1	0	0	0	52
11	0.126062	7	2	1	0	0	1	0	0	0	52
11	0.024509	8	2	1	0	0	1	0	0	0	52
11	0.333006	9	2	2	0	0	1	0	0	0	52
11	0.302601	10	2	2	0	0	1	0	0	0	52
11	0.279623	11	2	2	0	0	1	0	0	0	52
11		12	2		0	0	1	0	0	0	52
11		13	2	2	0	0	1	0	0	0	52
11		14	2	2	0	0	1	0	0	0	52
11	-0.102569	15	2		0	0	1	0	0	0	52
11		16	2	2	0	0	1	0	0	0	52
11	0.0722686	17	2	2	0	0	1	0	0	0	52
11		18	2	2	0	0	1	0	0	0	52
11	0.0391214	19	2		0	0	1	0	0	0	52
11		20	2	3	0	0	1	0	0	0	52
11		21	2	3	0	0	1	0	0	0	52
11	0.0723682	22	2		0	0	1	0	0	0	52
11	0.109408	23	2	3	0	0	1	0	0	0	52
11	0.175589	24	2	3	0	0	1	0	0	0	52
11	0.159958	25	2	3	0	0	1	0	0	0	52
11	-0.00574179	26	2	1	0	0	1	0	0	0	52
11	0.126062	27	2	1	0	0	1	0	0	0	52
11	0.212227	28	2	1	0	0	1	0	0	0	52
11	0.024509	29	2	1	0	0	1	0	0	0	52
11	1	30	2	4	0	0	1	0	0	0	52
11	0.591946	31	2	4	0	0	1	0	0	0	52
11	0.796486	32	2	4	0	0	1	0	0	0	52
11		33	2		0	0	1	0	0	0	52
11		34	2	4	0	0	1	0	0	0	52
11		35	2	4	0	0	1	0	0	0	52
11		36	2		0	0	1	0	0	0	52
11		37	2	4	0	0	1	0	0	0	52
11	0.664531	38	2	4	0	0	1	0	0	0	52
11		39	2	4	0	0	1	0	0	0	52
11		40	2		0	0	1	0	0	0	52
11		41	2	3	0	0	1	0	0	0	52
11	0.109408	42	2	3	0	0	1	0	0	0	52
11	-0.00326073	1	2	1	0	0	2	0	0	0	52
11	0.0258943	2	2		0	0	2	0	0	0	52
11	-0.0723028	3	2	1	0	0	2	0	0	0	52
11	0.00141956	4	2	1	0	0	2	0	0	0	52
11	0.0673844	5	2	1	0	0	2	0	0	0	52
11	0.00416016	6	2	1	0	0	2	0	0	0	52
11	-0.0692439	7	2	1	0	0	2	0	0	0	52
11	-0.0459857	8	2	1	0	0	2	0	0	0	52
11	0.196057	9	2	2	0	0	2	0	0	0	52
11	0.10668	10	2	2	0	0	2	0	0	0	52
11	0.0508605	11	2	2	0	0	2	0	0	0	52
11		12	2		0	0	2	0	0	0	52
11		13	2	2	0	0	2	0	0	0	52
11		14	2	2	0	0	2	0	0	0	52
11	0.0270481	15	2		0	0	2	0	0	0	52
11		16	2	2	0	0	2	0	0	0	52
11	0.0105948	17	2	2	0	0	2	0	0	0	52
11		18	2	2	0	0	2	0	0	0	52
11	0.0529088	19	2		0	0	2	0	0	0	52
11		20	2	3	0	0	2	0	0	0	52
11		21	2	3	0	0	2	0	0	0	52
11	-0.0411862	22	2		0	0	2	0	0	0	52
11	-0.0150928	23	2	3	0	0	2	0	0	0	52
11	-0.0705799	24	2	3	0	0	2	0	0	0	52
11	-0.0700058	25	2	3	0	0	2	0	0	0	52
11	0.00416016	26	2	1	0	0	2	0	0	0	52
11	-0.0692439	27	2	1	0	0	2	0	0	0	52
11	-0.0420639	28	2	1	0	0	2	0	0	0	52
11	-0.0459857	29	2	1	0	0	2	0	0	0	52
11	1	30	2	4	0	0	2	0	0	0	52
11	0.842411	31	2	4	0	0	2	0	0	0	52
11	0.568826	32	2	4	0	0	2	0	0	0	52
11		33	2		0	0	2	0	0	0	52
11		34	2	4	0	0	2	0	0	0	52
11		35	2	4	0	0	2	0	0	0	52
11		36	2		0	0	2	0	0	0	52
11		37	2	4	0	0	2	0	0	0	52
11	0.475884	38	2	4	0	0	2	0	0	0	52
11		39	2	4	0	0	2	0	0	0	52
11		40	2		0	0	2	0	0	0	52
11		41	2	3	0	0	2	0	0	0	52
11	-0.0150928	42	2	3	0	0	2	0	0	0	52
12	-0.126422	1	1	1	0	0	1	0	0	0	62
12	0.407252	2	1		0	0	1	0	0	0	62
12	0.0802296	3	1	1	0	0	1	0	0	0	62
12	0.30993	4	1	1	0	0	1	0	0	0	62
12	0.115146	5	1	1	0	0	1	0	0	0	62
12	0.215814	6	1	1	0	0	1	0	0	0	62
12	-0.00971639	7	1	1	0	0	1	0	0	0	62
12	0.119285	8	1	1	0	0	1	0	0	0	62
12	1	9	1	2	0	0	1	0	0	0	62
12	0.914268	10	1	2	0	0	1	0	0	0	62
12	0.798619	11	1	2	0	0	1	0	0	0	62
12		12	1		0	0	1	0	0	0	62
12	0.810209	13	1	2	0	0	1	0	0	0	62
12		14	1	2	0	0	1	0	0	0	62
12	0.550124	15	1		0	0	1	0	0	0	62
12		16	1	2	0	0	1	0	0	0	62
12	0.759647	17	1	2	0	0	1	0	0	0	62
12	0.627987	18	1	2	0	0	1	0	0	0	62
12	-0.22971	19	1		0	0	1	0	0	0	62
12	-0.165733	20	1	3	0	0	1	0	0	0	62
12	-0.233285	21	1	3	0	0	1	0	0	0	62
12	0.234413	22	1		0	0	1	0	0	0	62
12	-0.224848	23	1	3	0	0	1	0	0	0	62
12		24	1	3	0	0	1	0	0	0	62
12		25	1	3	0	0	1	0	0	0	62
12	0.215814	26	1	1	0	0	1	0	0	0	62
12	-0.00971639	27	1	1	0	0	1	0	0	0	62
12	0.331022	28	1	1	0	0	1	0	0	0	62
12	0.119285	29	1	1	0	0	1	0	0	0	62
12	0.375918	30	1	4	0	0	1	0	0	0	62
12	0.321002	31	1	4	0	0	1	0	0	0	62
12	0.237172	32	1	4	0	0	1	0	0	0	62
12		33	1		0	0	1	0	0	0	62
12		34	1	4	0	0	1	0	0	0	62
12		35	1	4	0	0	1	0	0	0	62
12	0.269535	36	1		0	0	1	0	0	0	62
12		37	1	4	0	0	1	0	0	0	62
12	0.212569	38	1	4	0	0	1	0	0	0	62
12	0.130384	39	1	4	0	0	1	0	0	0	62
12	-0.24515	40	1		0	0	1	0	0	0	62
12	-0.233285	41	1	3	0	0	1	0	0	0	62
12	-0.224848	42	1	3	0	0	1	0	0	0	62
12	0.383091	1	1	1	0	0	2	0	0	0	62
12	0.0378965	2	1		0	0	2	0	0	0	62
12	0.0783142	3	1	1	0	0	2	0	0	0	62
12	-0.112774	4	1	1	0	0	2	0	0	0	62
12	0.117852	5	1	1	0	0	2	0	0	0	62
12	-0.0355804	6	1	1	0	0	2	0	0	0	62
12	0.030061	7	1	1	0	0	2	0	0	0	62
12	-0.0431179	8	1	1	0	0	2	0	0	0	62
12	1	9	1	2	0	0	2	0	0	0	62
12	0.993844	10	1	2	0	0	2	0	0	0	62
12	0.961883	11	1	2	0	0	2	0	0	0	62
12		12	1		0	0	2	0	0	0	62
12	0.971259	13	1	2	0	0	2	0	0	0	62
12		14	1	2	0	0	2	0	0	0	62
12	0.883007	15	1		0	0	2	0	0	0	62
12		16	1	2	0	0	2	0	0	0	62
12	0.918887	17	1	2	0	0	2	0	0	0	62
12	0.829617	18	1	2	0	0	2	0	0	0	62
12	0.0285088	19	1		0	0	2	0	0	0	62
12	-0.11057	20	1	3	0	0	2	0	0	0	62
12	0.373057	21	1	3	0	0	2	0	0	0	62
12	-0.258298	22	1		0	0	2	0	0	0	62
12	0.367723	23	1	3	0	0	2	0	0	0	62
12		24	1	3	0	0	2	0	0	0	62
12		25	1	3	0	0	2	0	0	0	62
12	-0.0355804	26	1	1	0	0	2	0	0	0	62
12	0.030061	27	1	1	0	0	2	0	0	0	62
12	-0.212809	28	1	1	0	0	2	0	0	0	62
12	-0.0431179	29	1	1	0	0	2	0	0	0	62
12	-0.202	30	1	4	0	0	2	0	0	0	62
12	-0.189177	31	1	4	0	0	2	0	0	0	62
12	-0.169346	32	1	4	0	0	2	0	0	0	62
12		33	1		0	0	2	0	0	0	62
12		34	1	4	0	0	2	0	0	0	62
12		35	1	4	0	0	2	0	0	0	62
12	-0.26533	36	1		0	0	2	0	0	0	62
12		37	1	4	0	0	2	0	0	0	62
12	-0.00414276	38	1	4	0	0	2	0	0	0	62
12	0.129367	39	1	4	0	0	2	0	0	0	62
12	0.11703	40	1		0	0	2	0	0	0	62
12	0.373057	41	1	3	0	0	2	0	0	0	62
12	0.367723	42	1	3	0	0	2	0	0	0	62
12	-0.341919	1	2	1	0	0	1	0	0	0	62
12	0.466235	2	2		0	0	1	0	0	0	62
12	0.14245	3	2	1	0	0	1	0	0	0	62
12	0.352692	4	2	1	0	0	1	0	0	0	62
12	0.169928	5	2	1	0	0	1	0	0	0	62
12	0.136769	6	2	1	0	0	1	0	0	0	62
12	-0.0732288	7	2	1	0	0	1	0	0	0	62
12	0.244872	8	2	1	0	0	1	0	0	0	62
12	0.375918	9	2	2	0	0	1	0	0	0	62
12	0.334375	10	2	2	0	0	1	0	0	0	62
12	0.278613	11	2	2	0	0	1	0	0	0	62
12		12	2		0	0	1	0	0	0	62
12	0.442177	13	2	2	0	0	1	0	0	0	62
12		14	2	2	0	0	1	0	0	0	62
12	0.108721	15	2		0	0	1	0	0	0	62
12		16	2	2	0	0	1	0	0	0	62
12	0.320652	17	2	2	0	0	1	0	0	0	62
12	0.547363	18	2	2	0	0	1	0	0	0	62
12	-0.409887	19	2		0	0	1	0	0	0	62
12	-0.296347	20	2	3	0	0	1	0	0	0	62
12	-0.39069	21	2	3	0	0	1	0	0	0	62
12	0.433102	22	2		0	0	1	0	0	0	62
12	-0.364909	23	2	3	0	0	1	0	0	0	62
12		24	2	3	0	0	1	0	0	0	62
12		25	2	3	0	0	1	0	0	0	62
12	0.136769	26	2	1	0	0	1	0	0	0	62
12	-0.0732288	27	2	1	0	0	1	0	0	0	62
12	0.357129	28	2	1	0	0	1	0	0	0	62
12	0.244872	29	2	1	0	0	1	0	0	0	62
12	1	30	2	4	0	0	1	0	0	0	62
12	0.951946	31	2	4	0	0	1	0	0	0	62
12	0.765374	32	2	4	0	0	1	0	0	0	62
12		33	2		0	0	1	0	0	0	62
12		34	2	4	0	0	1	0	0	0	62
12		35	2	4	0	0	1	0	0	0	62
12	0.580357	36	2		0	0	1	0	0	0	62
12		37	2	4	0	0	1	0	0	0	62
12	0.678483	38	2	4	0	0	1	0	0	0	62
12	0.57333	39	2	4	0	0	1	0	0	0	62
12	-0.355939	40	2		0	0	1	0	0	0	62
12	-0.39069	41	2	3	0	0	1	0	0	0	62
12	-0.364909	42	2	3	0	0	1	0	0	0	62
12	-0.00734896	1	2	1	0	0	2	0	0	0	62
12	0.0234215	2	2		0	0	2	0	0	0	62
12	0.115477	3	2	1	0	0	2	0	0	0	62
12	0.212937	4	2	1	0	0	2	0	0	0	62
12	0.0939287	5	2	1	0	0	2	0	0	0	62
12	0.187228	6	2	1	0	0	2	0	0	0	62
12	0.145682	7	2	1	0	0	2	0	0	0	62
12	0.0688911	8	2	1	0	0	2	0	0	0	62
12	-0.202	9	2	2	0	0	2	0	0	0	62
12	-0.214251	10	2	2	0	0	2	0	0	0	62
12	-0.230511	11	2	2	0	0	2	0	0	0	62
12		12	2		0	0	2	0	0	0	62
12	-0.184143	13	2	2	0	0	2	0	0	0	62
12		14	2	2	0	0	2	0	0	0	62
12	-0.198733	15	2		0	0	2	0	0	0	62
12		16	2	2	0	0	2	0	0	0	62
12	-0.215716	17	2	2	0	0	2	0	0	0	62
12	-0.132734	18	2	2	0	0	2	0	0	0	62
12	0.257024	19	2		0	0	2	0	0	0	62
12	0.482591	20	2	3	0	0	2	0	0	0	62
12	-0.497994	21	2	3	0	0	2	0	0	0	62
12	0.667513	22	2		0	0	2	0	0	0	62
12	-0.306768	23	2	3	0	0	2	0	0	0	62
12		24	2	3	0	0	2	0	0	0	62
12		25	2	3	0	0	2	0	0	0	62
12	0.187228	26	2	1	0	0	2	0	0	0	62
12	0.145682	27	2	1	0	0	2	0	0	0	62
12	0.210488	28	2	1	0	0	2	0	0	0	62
12	0.0688911	29	2	1	0	0	2	0	0	0	62
12	1	30	2	4	0	0	2	0	0	0	62
12	0.986705	31	2	4	0	0	2	0	0	0	62
12	0.850335	32	2	4	0	0	2	0	0	0	62
12		33	2		0	0	2	0	0	0	62
12		34	2	4	0	0	2	0	0	0	62
12		35	2	4	0	0	2	0	0	0	62
12	0.891273	36	2		0	0	2	0	0	0	62
12		37	2	4	0	0	2	0	0	0	62
12	0.672992	38	2	4	0	0	2	0	0	0	62
12	0.211441	39	2	4	0	0	2	0	0	0	62
12	0.00365875	40	2		0	0	2	0	0	0	62
12	-0.497994	41	2	3	0	0	2	0	0	0	62
12	-0.306768	42	2	3	0	0	2	0	0	0	62
13	0.398414	1	1	1	0	0	1	0	0	0	32
13	0.415996	2	1		0	0	1	0	0	0	32
13	0.415908	3	1	1	0	0	1	0	0	0	32
13	-0.333565	4	1	1	0	0	1	0	0	0	32
13	0.636243	5	1	1	0	0	1	0	0	0	32
13	0.658706	6	1	1	0	0	1	0	0	0	32
13	0.680227	7	1	1	0	0	1	0	0	0	32
13	0.689995	8	1	1	0	0	1	0	0	0	32
13	1	9	1	2	0	0	1	0	0	0	32
13	0.97593	10	1	2	0	0	1	0	0	0	32
13	0.768559	11	1	2	0	0	1	0	0	0	32
13	0.435931	12	1		0	0	1	0	0	0	32
13	0.170201	13	1	2	0	0	1	0	0	0	32
13	0.304111	14	1	2	0	0	1	0	0	0	32
13	0.751564	15	1		0	0	1	0	0	0	32
13	0.297366	16	1	2	0	0	1	0	0	0	32
13	-0.41463	17	1	2	0	0	1	0	0	0	32
13	-0.5263	18	1	2	0	0	1	0	0	0	32
13	0.61429	19	1		0	0	1	0	0	0	32
13		20	1	3	0	0	1	0	0	0	32
13	0.589795	21	1	3	0	0	1	0	0	0	32
13	0.425691	22	1		0	0	1	0	0	0	32
13	0.468654	23	1	3	0	0	1	0	0	0	32
13	0.464168	24	1	3	0	0	1	0	0	0	32
13	0.50115	25	1	3	0	0	1	0	0	0	32
13	0.658706	26	1	1	0	0	1	0	0	0	32
13	0.680227	27	1	1	0	0	1	0	0	0	32
13	0.656025	28	1	1	0	0	1	0	0	0	32
13	0.689995	29	1	1	0	0	1	0	0	0	32
13	0.863348	30	1	4	0	0	1	0	0	0	32
13	0.841158	31	1	4	0	0	1	0	0	0	32
13	0.636856	32	1	4	0	0	1	0	0	0	32
13	0.665096	33	1		0	0	1	0	0	0	32
13	0.676528	34	1	4	0	0	1	0	0	0	32
13	0.441222	35	1	4	0	0	1	0	0	0	32
13	0.672608	36	1		0	0	1	0	0	0	32
13	0.348433	37	1	4	0	0	1	0	0	0	32
13	0.444939	38	1	4	0	0	1	0	0	0	32
13	0.637847	39	1	4	0	0	1	0	0	0	32
13	0.64915	40	1		0	0	1	0	0	0	32
13	0.589795	41	1	3	0	0	1	0	0	0	32
13	0.468654	42	1	3	0	0	1	0	0	0	32
13	-0.301311	1	1	1	0	0	2	0	0	0	32
13	0.183157	2	1		0	0	2	0	0	0	32
13	0.317981	3	1	1	0	0	2	0	0	0	32
13	-0.177918	4	1	1	0	0	2	0	0	0	32
13	0.0798049	5	1	1	0	0	2	0	0	0	32
13	0.416217	6	1	1	0	0	2	0	0	0	32
13	0.279889	7	1	1	0	0	2	0	0	0	32
13	0.214346	8	1	1	0	0	2	0	0	0	32
13	1	9	1	2	0	0	2	0	0	0	32
13	0.981676	10	1	2	0	0	2	0	0	0	32
13	0.785779	11	1	2	0	0	2	0	0	0	32
13	0.262301	12	1		0	0	2	0	0	0	32
13	0.747651	13	1	2	0	0	2	0	0	0	32
13	0.426383	14	1	2	0	0	2	0	0	0	32
13	0.436465	15	1		0	0	2	0	0	0	32
13	0.491011	16	1	2	0	0	2	0	0	0	32
13	0.559525	17	1	2	0	0	2	0	0	0	32
13	0.525363	18	1	2	0	0	2	0	0	0	32
13	0.322775	19	1		0	0	2	0	0	0	32
13		20	1	3	0	0	2	0	0	0	32
13	0.419094	21	1	3	0	0	2	0	0	0	32
13	0.313988	22	1		0	0	2	0	0	0	32
13	0.429282	23	1	3	0	0	2	0	0	0	32
13	0.207268	24	1	3	0	0	2	0	0	0	32
13	0.230286	25	1	3	0	0	2	0	0	0	32
13	0.416217	26	1	1	0	0	2	0	0	0	32
13	0.279889	27	1	1	0	0	2	0	0	0	32
13	0.279873	28	1	1	0	0	2	0	0	0	32
13	0.214346	29	1	1	0	0	2	0	0	0	32
13	0.352939	30	1	4	0	0	2	0	0	0	32
13	0.241925	31	1	4	0	0	2	0	0	0	32
13	0.0273411	32	1	4	0	0	2	0	0	0	32
13	-0.00931132	33	1		0	0	2	0	0	0	32
13	0.110978	34	1	4	0	0	2	0	0	0	32
13	0.0144258	35	1	4	0	0	2	0	0	0	32
13	0.261775	36	1		0	0	2	0	0	0	32
13	0.0339267	37	1	4	0	0	2	0	0	0	32
13	0.0827783	38	1	4	0	0	2	0	0	0	32
13	0.0188132	39	1	4	0	0	2	0	0	0	32
13	0.389993	40	1		0	0	2	0	0	0	32
13	0.419094	41	1	3	0	0	2	0	0	0	32
13	0.429282	42	1	3	0	0	2	0	0	0	32
13	0.416234	1	2	1	0	0	1	0	0	0	32
13	0.360614	2	2		0	0	1	0	0	0	32
13	0.359492	3	2	1	0	0	1	0	0	0	32
13	-0.288552	4	2	1	0	0	1	0	0	0	32
13	0.624133	5	2	1	0	0	1	0	0	0	32
13	0.612466	6	2	1	0	0	1	0	0	0	32
13	0.623528	7	2	1	0	0	1	0	0	0	32
13	0.631336	8	2	1	0	0	1	0	0	0	32
13	0.863348	9	2	2	0	0	1	0	0	0	32
13	0.860878	10	2	2	0	0	1	0	0	0	32
13	0.727358	11	2	2	0	0	1	0	0	0	32
13	0.455584	12	2		0	0	1	0	0	0	32
13	0.173141	13	2	2	0	0	1	0	0	0	32
13	0.329191	14	2	2	0	0	1	0	0	0	32
13	0.660905	15	2		0	0	1	0	0	0	32
13	0.228192	16	2	2	0	0	1	0	0	0	32
13	-0.349348	17	2	2	0	0	1	0	0	0	32
13	-0.40513	18	2	2	0	0	1	0	0	0	32
13	0.613138	19	2		0	0	1	0	0	0	32
13		20	2	3	0	0	1	0	0	0	32
13	0.60564	21	2	3	0	0	1	0	0	0	32
13	0.435706	22	2		0	0	1	0	0	0	32
13	0.522361	23	2	3	0	0	1	0	0	0	32
13	0.414922	24	2	3	0	0	1	0	0	0	32
13	0.43137	25	2	3	0	0	1	0	0	0	32
13	0.612466	26	2	1	0	0	1	0	0	0	32
13	0.623528	27	2	1	0	0	1	0	0	0	32
13	0.66446	28	2	1	0	0	1	0	0	0	32
13	0.631336	29	2	1	0	0	1	0	0	0	32
13	1	30	2	4	0	0	1	0	0	0	32
13	0.96717	31	2	4	0	0	1	0	0	0	32
13	0.729582	32	2	4	0	0	1	0	0	0	32
13	0.71994	33	2		0	0	1	0	0	0	32
13	0.681846	34	2	4	0	0	1	0	0	0	32
13	0.444093	35	2	4	0	0	1	0	0	0	32
13	0.575961	36	2		0	0	1	0	0	0	32
13	0.356112	37	2	4	0	0	1	0	0	0	32
13	0.413265	38	2	4	0	0	1	0	0	0	32
13	0.663476	39	2	4	0	0	1	0	0	0	32
13	0.63866	40	2		0	0	1	0	0	0	32
13	0.60564	41	2	3	0	0	1	0	0	0	32
13	0.522361	42	2	3	0	0	1	0	0	0	32
13	-0.0628692	1	2	1	0	0	2	0	0	0	32
13	-0.00671523	2	2		0	0	2	0	0	0	32
13	0.123349	3	2	1	0	0	2	0	0	0	32
13	0.0162371	4	2	1	0	0	2	0	0	0	32
13	0.0509126	5	2	1	0	0	2	0	0	0	32
13	0.217907	6	2	1	0	0	2	0	0	0	32
13	0.161464	7	2	1	0	0	2	0	0	0	32
13	0.115238	8	2	1	0	0	2	0	0	0	32
13	0.352939	9	2	2	0	0	2	0	0	0	32
13	0.330378	10	2	2	0	0	2	0	0	0	32
13	0.124937	11	2	2	0	0	2	0	0	0	32
13	0.17341	12	2		0	0	2	0	0	0	32
13	0.19841	13	2	2	0	0	2	0	0	0	32
13	0.111924	14	2	2	0	0	2	0	0	0	32
13	0.0586394	15	2		0	0	2	0	0	0	32
13	0.00523574	16	2	2	0	0	2	0	0	0	32
13	0.0844707	17	2	2	0	0	2	0	0	0	32
13	0.10614	18	2	2	0	0	2	0	0	0	32
13	0.00886028	19	2		0	0	2	0	0	0	32
13		20	2	3	0	0	2	0	0	0	32
13	-0.00698639	21	2	3	0	0	2	0	0	0	32
13	0.0964327	22	2		0	0	2	0	0	0	32
13	0.0440631	23	2	3	0	0	2	0	0	0	32
13	-0.00643067	24	2	3	0	0	2	0	0	0	32
13	-0.0841503	25	2	3	0	0	2	0	0	0	32
13	0.217907	26	2	1	0	0	2	0	0	0	32
13	0.161464	27	2	1	0	0	2	0	0	0	32
13	0.257354	28	2	1	0	0	2	0	0	0	32
13	0.115238	29	2	1	0	0	2	0	0	0	32
13	1	30	2	4	0	0	2	0	0	0	32
13	0.811603	31	2	4	0	0	2	0	0	0	32
13	0.26556	32	2	4	0	0	2	0	0	0	32
13	0.266897	33	2		0	0	2	0	0	0	32
13	0.27083	34	2	4	0	0	2	0	0	0	32
13	0.0698834	35	2	4	0	0	2	0	0	0	32
13	-0.143533	36	2		0	0	2	0	0	0	32
13	0.0519493	37	2	4	0	0	2	0	0	0	32
13	0.0805032	38	2	4	0	0	2	0	0	0	32
13	0.110464	39	2	4	0	0	2	0	0	0	32
13	0.147468	40	2		0	0	2	0	0	0	32
13	-0.00698639	41	2	3	0	0	2	0	0	0	32
13	0.0440631	42	2	3	0	0	2	0	0	0	32
14	0.0637198	1	1	1	0	0	1	0	0	0	45
14	0.168508	2	1		0	0	1	0	0	0	45
14	0.271999	3	1	1	0	0	1	0	0	0	45
14	0.176354	4	1	1	0	0	1	0	0	0	45
14	0.186824	5	1	1	0	0	1	0	0	0	45
14	0.204322	6	1	1	0	0	1	0	0	0	45
14	0.257732	7	1	1	0	0	1	0	0	0	45
14	0.0270579	8	1	1	0	0	1	0	0	0	45
14	1	9	1	2	0	0	1	0	0	0	45
14	0.887512	10	1	2	0	0	1	0	0	0	45
14	0.309999	11	1	2	0	0	1	0	0	0	45
14		12	1		0	0	1	0	0	0	45
14		13	1	2	0	0	1	0	0	0	45
14		14	1	2	0	0	1	0	0	0	45
14	-0.396792	15	1		0	0	1	0	0	0	45
14	0.461539	16	1	2	0	0	1	0	0	0	45
14	0.330511	17	1	2	0	0	1	0	0	0	45
14	0.603682	18	1	2	0	0	1	0	0	0	45
14	0.381232	19	1		0	0	1	0	0	0	45
14		20	1	3	0	0	1	0	0	0	45
14	0.407181	21	1	3	0	0	1	0	0	0	45
14	0.139273	22	1		0	0	1	0	0	0	45
14	0.248212	23	1	3	0	0	1	0	0	0	45
14	0.397857	24	1	3	0	0	1	0	0	0	45
14	0.226966	25	1	3	0	0	1	0	0	0	45
14	0.204322	26	1	1	0	0	1	0	0	0	45
14	0.257732	27	1	1	0	0	1	0	0	0	45
14	0.0981721	28	1	1	0	0	1	0	0	0	45
14	0.0270579	29	1	1	0	0	1	0	0	0	45
14	0.576714	30	1	4	0	0	1	0	0	0	45
14	0.533249	31	1	4	0	0	1	0	0	0	45
14	0.468311	32	1	4	0	0	1	0	0	0	45
14		33	1		0	0	1	0	0	0	45
14	0.245283	34	1	4	0	0	1	0	0	0	45
14		35	1	4	0	0	1	0	0	0	45
14	-0.339016	36	1		0	0	1	0	0	0	45
14		37	1	4	0	0	1	0	0	0	45
14	0.387685	38	1	4	0	0	1	0	0	0	45
14	0.283215	39	1	4	0	0	1	0	0	0	45
14	0.395042	40	1		0	0	1	0	0	0	45
14	0.407181	41	1	3	0	0	1	0	0	0	45
14	0.248212	42	1	3	0	0	1	0	0	0	45
14	0.411958	1	1	1	0	0	2	0	0	0	45
14	-0.076693	2	1		0	0	2	0	0	0	45
14	0.0839021	3	1	1	0	0	2	0	0	0	45
14	0.194275	4	1	1	0	0	2	0	0	0	45
14	0.331768	5	1	1	0	0	2	0	0	0	45
14	0.380515	6	1	1	0	0	2	0	0	0	45
14	0.0330582	7	1	1	0	0	2	0	0	0	45
14	0.027799	8	1	1	0	0	2	0	0	0	45
14	1	9	1	2	0	0	2	0	0	0	45
14	0.790689	10	1	2	0	0	2	0	0	0	45
14	0.694841	11	1	2	0	0	2	0	0	0	45
14		12	1		0	0	2	0	0	0	45
14		13	1	2	0	0	2	0	0	0	45
14		14	1	2	0	0	2	0	0	0	45
14	0.634302	15	1		0	0	2	0	0	0	45
14	0.500419	16	1	2	0	0	2	0	0	0	45
14	0.731312	17	1	2	0	0	2	0	0	0	45
14	0.780138	18	1	2	0	0	2	0	0	0	45
14	0.233815	19	1		0	0	2	0	0	0	45
14		20	1	3	0	0	2	0	0	0	45
14	0.175087	21	1	3	0	0	2	0	0	0	45
14	0.0658517	22	1		0	0	2	0	0	0	45
14	0.0567003	23	1	3	0	0	2	0	0	0	45
14	0.0582726	24	1	3	0	0	2	0	0	0	45
14	0.0186154	25	1	3	0	0	2	0	0	0	45
14	0.380515	26	1	1	0	0	2	0	0	0	45
14	0.0330582	27	1	1	0	0	2	0	0	0	45
14	0.226103	28	1	1	0	0	2	0	0	0	45
14	0.027799	29	1	1	0	0	2	0	0	0	45
14	0.360796	30	1	4	0	0	2	0	0	0	45
14	0.340396	31	1	4	0	0	2	0	0	0	45
14	0.364837	32	1	4	0	0	2	0	0	0	45
14		33	1		0	0	2	0	0	0	45
14	0.171008	34	1	4	0	0	2	0	0	0	45
14		35	1	4	0	0	2	0	0	0	45
14	0.260619	36	1		0	0	2	0	0	0	45
14		37	1	4	0	0	2	0	0	0	45
14	0.336869	38	1	4	0	0	2	0	0	0	45
14	0.380299	39	1	4	0	0	2	0	0	0	45
14	0.275338	40	1		0	0	2	0	0	0	45
14	0.175087	41	1	3	0	0	2	0	0	0	45
14	0.0567003	42	1	3	0	0	2	0	0	0	45
14	0.237696	1	2	1	0	0	1	0	0	0	45
14	0.410628	2	2		0	0	1	0	0	0	45
14	0.534211	3	2	1	0	0	1	0	0	0	45
14	0.462071	4	2	1	0	0	1	0	0	0	45
14	0.43681	5	2	1	0	0	1	0	0	0	45
14	0.505759	6	2	1	0	0	1	0	0	0	45
14	0.580442	7	2	1	0	0	1	0	0	0	45
14	0.12867	8	2	1	0	0	1	0	0	0	45
14	0.576714	9	2	2	0	0	1	0	0	0	45
14	0.527574	10	2	2	0	0	1	0	0	0	45
14	0.663444	11	2	2	0	0	1	0	0	0	45
14		12	2		0	0	1	0	0	0	45
14		13	2	2	0	0	1	0	0	0	45
14		14	2	2	0	0	1	0	0	0	45
14	0.0983751	15	2		0	0	1	0	0	0	45
14	0.439964	16	2	2	0	0	1	0	0	0	45
14	0.689806	17	2	2	0	0	1	0	0	0	45
14	0.71994	18	2	2	0	0	1	0	0	0	45
14	0.475923	19	2		0	0	1	0	0	0	45
14		20	2	3	0	0	1	0	0	0	45
14	0.637039	21	2	3	0	0	1	0	0	0	45
14	0.23581	22	2		0	0	1	0	0	0	45
14	0.550787	23	2	3	0	0	1	0	0	0	45
14	0.558797	24	2	3	0	0	1	0	0	0	45
14	0.520173	25	2	3	0	0	1	0	0	0	45
14	0.505759	26	2	1	0	0	1	0	0	0	45
14	0.580442	27	2	1	0	0	1	0	0	0	45
14	0.434919	28	2	1	0	0	1	0	0	0	45
14	0.12867	29	2	1	0	0	1	0	0	0	45
14	1	30	2	4	0	0	1	0	0	0	45
14	0.955575	31	2	4	0	0	1	0	0	0	45
14	0.735884	32	2	4	0	0	1	0	0	0	45
14		33	2		0	0	1	0	0	0	45
14	0.304145	34	2	4	0	0	1	0	0	0	45
14		35	2	4	0	0	1	0	0	0	45
14	-0.386792	36	2		0	0	1	0	0	0	45
14		37	2	4	0	0	1	0	0	0	45
14	0.715798	38	2	4	0	0	1	0	0	0	45
14	0.641727	39	2	4	0	0	1	0	0	0	45
14	0.582596	40	2		0	0	1	0	0	0	45
14	0.637039	41	2	3	0	0	1	0	0	0	45
14	0.550787	42	2	3	0	0	1	0	0	0	45
14	0.0288724	1	2	1	0	0	2	0	0	0	45
14	-0.171491	2	2		0	0	2	0	0	0	45
14	0.2095	3	2	1	0	0	2	0	0	0	45
14	0.330294	4	2	1	0	0	2	0	0	0	45
14	0.125671	5	2	1	0	0	2	0	0	0	45
14	0.361301	6	2	1	0	0	2	0	0	0	45
14	-0.0584311	7	2	1	0	0	2	0	0	0	45
14	-0.0358752	8	2	1	0	0	2	0	0	0	45
14	0.360796	9	2	2	0	0	2	0	0	0	45
14	0.292023	10	2	2	0	0	2	0	0	0	45
14	0.421607	11	2	2	0	0	2	0	0	0	45
14		12	2		0	0	2	0	0	0	45
14		13	2	2	0	0	2	0	0	0	45
14		14	2	2	0	0	2	0	0	0	45
14	0.489181	15	2		0	0	2	0	0	0	45
14	0.349063	16	2	2	0	0	2	0	0	0	45
14	0.409381	17	2	2	0	0	2	0	0	0	45
14	0.362332	18	2	2	0	0	2	0	0	0	45
14	0.0173138	19	2		0	0	2	0	0	0	45
14		20	2	3	0	0	2	0	0	0	45
14	-0.0693369	21	2	3	0	0	2	0	0	0	45
14	-0.235513	22	2		0	0	2	0	0	0	45
14	-0.0337406	23	2	3	0	0	2	0	0	0	45
14	-0.189957	24	2	3	0	0	2	0	0	0	45
14	-0.298813	25	2	3	0	0	2	0	0	0	45
[truncated: 5,225 more rows]
